# Supplementary material for: A three-state prediction of single point mutations on protein stability changes
Source: BMC Bioinformatics. 2008 Mar 26;9(Suppl 2):S6. doi: 10.1186/1471-2105-9-S2-S6 (PMC2323669; doi:10.1186/1471-2105-9-S2-S6)
Supplement: Additional file 1 – DBSEQ — The file containing the data used to train and testing the sequence based method is available both as supplementary material as ASCII files and at the web site: . [file 1471-2105-9-S2-S6-S1.txt]

 Protein  Mutation      pH       T     DDG
__________________________________________
    1A23      H32L   30.00    7.00    4.60
    1A23      H32L   30.00    7.00    5.30
    1A23      H32S   30.00    7.00    3.60
    1A23      H32S   30.00    7.00    5.20
    1A23      H32Y   30.00    7.00    0.50
    1A23      H32Y   30.00    7.00    6.80
    1AAR      F45W   25.00    5.00    0.32
    1AG2     E200K   25.00    7.00   -0.14
    1AG2     F198S   25.00    7.00   -2.46
    1AG2     M129V   25.00    7.00   -0.33
    1AG2     Q217R   25.00    7.00   -2.13
    1AG2     R208H   25.00    7.00   -1.44
    1AG2     T183A   25.00    7.00   -4.62
    1AG2     T190V   25.00    7.00   -0.17
    1AG2     V180I   25.00    7.00   -0.50
    1AG2     V210I   25.00    7.00   -0.26
    1AJ3      W22F   25.00    7.50   -1.11
    1ARR       P8L   20.00    7.50    2.40
    1ARR       P8L   25.00    7.50    2.49
    1ARR       P8L   53.40    7.50    2.55
    1AZP      V30I   50.00    7.00    0.70
    1B26     E231A   69.50    7.00   -0.17
    1B26     K193A   69.50    7.00    0.23
    1B26     R190A   69.50    7.00   -0.34
    1B5M      D60R   25.00    7.20    0.14
    1B5M      D60R   25.00    7.20    0.33
    1B5M      P81A   25.00    7.20   -0.65
    1B5M      P81A   25.00    7.20   -1.51
    1BNI       D8A   25.00    4.40   -0.69
    1BNI       D8A   25.00    6.30   -0.90
    1BNI       D8G   25.00    6.30   -1.17
    1BNI       D8S   25.00    6.30   -0.97
    1BNI       F7L   25.00    6.15   -4.60
    1BNI       I4A   25.00    6.30   -1.40
    1BNI       I4V   25.00    6.30   -0.60
    1BNI       N5A   25.00    6.30   -1.90
    1BNI       T6A   25.00    6.30   -2.10
    1BNI       T6A   25.00    6.30   -2.23
    1BNI       T6A   25.00    6.30   -2.53
    1BNI       T6D   25.00    6.30    0.11
    1BNI       T6E   25.00    6.30   -0.27
    1BNI       T6G   25.00    6.30   -1.20
    1BNI       T6G   25.00    6.30   -1.34
    1BNI       T6N   25.00    6.30   -1.27
    1BNI       T6P   25.00    6.30   -3.08
    1BNI       T6Q   25.00    6.30   -1.87
    1BNI       T6S   25.00    6.30   -0.22
    1BNI      A32C   25.00    6.30   -1.00
    1BNI      A32D   25.00    6.30   -0.70
    1BNI      A32E   25.00    6.30   -0.60
    1BNI      A32F   25.00    6.30   -0.70
    1BNI      A32G   25.00    6.30   -0.90
    1BNI      A32H   25.00    6.30   -0.80
    1BNI      A32I   25.00    6.30   -0.80
    1BNI      A32K   25.00    6.30   -0.20
    1BNI      A32L   25.00    6.30   -0.30
    1BNI      A32M   25.00    6.30   -0.30
    1BNI      A32N   25.00    6.30   -0.70
    1BNI      A32P   25.00    6.30   -4.10
    1BNI      A32Q   25.00    6.30   -0.50
    1BNI      A32R   25.00    6.30   -0.10
    1BNI      A32S   25.00    6.30   -0.40
    1BNI      A32T   25.00    6.30   -0.80
    1BNI      A32V   25.00    6.30   -0.90
    1BNI      A32W   25.00    6.30   -1.00
    1BNI      A32Y   25.00    6.30   -0.80
    1BNI      D12A   25.00    6.30    0.43
    1BNI      D12A   25.00    6.30   -0.30
    1BNI      D12G   25.00    4.40   -0.78
    1BNI      D12G   25.00    6.30   -1.29
    1BNI      D12S   25.00    6.30   -0.65
    1BNI      D22M   25.00    4.40   -0.27
    1BNI      D44E   25.00    6.30    0.10
    1BNI      D54A   25.00    6.30   -3.00
    1BNI      D54N   25.00    4.40   -2.46
    1BNI      D54N   25.00    4.40   -2.66
    1BNI      D54N   25.00    6.30   -2.40
    1BNI      D75N   25.00    6.30   -4.80
    1BNI      D93N   25.00    6.30   -4.11
    1BNI      E29A   25.00    6.30   -1.25
    1BNI      E29G   25.00    6.30   -1.80
    1BNI      E29G   25.00    6.30   -1.81
    1BNI      E29Q   25.00    6.30    0.00
    1BNI      E29S   25.00    6.30   -1.23
    1BNI      G34A   25.00    6.30   -3.12
    1BNI      G34D   25.00    6.30   -3.39
    1BNI      G34H   25.00    6.30   -2.65
    1BNI      G34K   25.00    6.30   -3.12
    1BNI      G34N   25.00    6.30   -2.75
    1BNI      G34R   25.00    6.30   -2.42
    1BNI      G34S   25.00    6.30   -3.20
    1BNI      G34T   25.00    6.30   -3.37
    1BNI      G65S   25.00    6.30    0.50
    1BNI      H18A   25.00    6.30   -1.85
    1BNI      H18D   25.00    6.30   -2.56
    1BNI      H18G   25.00    6.30   -0.70
    1BNI      H18K   25.00    6.30   -1.19
    1BNI      H18K   25.00    6.30   -1.20
    1BNI      H18N   25.00    6.30   -1.68
    1BNI      H18Q   25.00    6.30   -1.60
    1BNI      H18R   25.00    6.30   -1.17
    1BNI      H18S   25.00    6.30   -2.28
    1BNI      I25A   25.00    6.30   -3.50
    1BNI      I25V   25.00    6.30   -1.10
    1BNI      I51A   25.00    6.30   -4.70
    1BNI      I51V   25.00    4.40   -1.86
    1BNI      I51V   25.00    6.30   -1.80
    1BNI      I55A   25.00    6.30   -1.10
    1BNI      I55T   25.00    6.30   -0.60
    1BNI      I55V   25.00    6.30   -0.30
    1BNI      I76A   25.00    6.30   -1.90
    1BNI      I76V   25.00    6.30   -0.80
    1BNI      I88A   25.00    6.30   -4.00
    1BNI      I88A   25.00    6.30   -4.46
    1BNI      I88A   48.00    6.30   -3.90
    1BNI      I88L   25.00    6.30   -0.30
    1BNI      I88V   25.00    4.40   -1.47
    1BNI      I88V   25.00    6.30   -1.30
    1BNI      I88V   25.00    6.30   -1.49
    1BNI      I88V   48.00    6.30   -1.10
    1BNI      I96A   25.00    6.30   -3.20
    1BNI      I96A   25.00    6.30   -3.33
    1BNI      I96A   25.00    6.30   -3.52
    1BNI      I96A   25.00    6.30   -4.00
    1BNI      I96A   48.00    6.30   -3.20
    1BNI      I96V   25.00    4.40   -1.17
    1BNI      I96V   25.00    4.40   -1.18
    1BNI      I96V   25.00    6.30   -0.90
    1BNI      I96V   25.00    6.30   -0.95
    1BNI      I96V   25.00    6.30   -0.98
    1BNI      I96V   25.00    6.30   -1.10
    1BNI      I96V   48.00    6.30   -0.90
    1BNI      K19R   25.00    6.30    0.20
    1BNI      K27G   25.00    6.30   -0.40
    1BNI      K27G   25.00    6.30   -0.55
    1BNI      K62R   25.00    6.30   -0.40
    1BNI      K62R   25.00    6.30   -0.50
    1BNI      K66A   25.00    6.30    0.20
    1BNI      L14A   25.00    6.30   -4.30
    1BNI      L14A   25.00    6.30   -4.80
    1BNI      L14A   48.00    6.30   -4.20
    1BNI      L33Q   25.00    6.30   -1.30
    1BNI      L89T   25.00    6.30   -2.50
    1BNI      L89V   25.00    6.30   -0.30
    1BNI      N23A   25.00    6.30   -2.20
    1BNI      N41D   25.00    6.30   -2.50
    1BNI      N58A   25.00    6.30   -2.70
    1BNI      N58D   25.00    6.30    0.50
    1BNI      N77A   25.00    6.30   -1.60
    1BNI      N84A   25.00    6.30   -2.00
    1BNI      Q15I   25.00    6.30    1.00
    1BNI      Q31A   25.00    6.30    0.10
    1BNI      Q31G   25.00    6.30   -0.98
    1BNI      Q31S   25.00    6.30   -0.20
    1BNI      Q31S   25.00    6.30   -0.25
    1BNI      R69K   25.00    6.30   -3.13
    1BNI      R69M   25.00    4.40   -2.86
    1BNI      R69M   25.00    6.30   -2.12
    1BNI      R69S   25.00    6.30   -2.72
    1BNI      R83K   25.00    6.30   -4.13
    1BNI      R83Q   25.00    4.40   -1.58
    1BNI      R83Q   25.00    6.30   -2.05
    1BNI      S28A   25.00    6.30    0.41
    1BNI      S28E   25.00    6.30    0.40
    1BNI      S28G   25.00    6.30   -0.45
    1BNI      S85A   25.00    6.30   -0.12
    1BNI      S91A   25.00    4.40   -1.16
    1BNI      S91A   25.00    4.40   -1.38
    1BNI      S91A   25.00    6.30   -1.90
    1BNI      S92A   25.00    4.40   -2.83
    1BNI      S92A   25.00    6.30   -2.80
    1BNI      T16A   25.00    6.30   -0.27
    1BNI      T16G   25.00    6.30   -1.66
    1BNI      T16R   25.00    4.40    0.20
    1BNI      T16R   25.00    6.30    0.50
    1BNI      T16R   25.00    6.30   -0.48
    1BNI      T16S   25.00    6.30   -1.70
    1BNI      T16S   25.00    6.30   -1.87
    1BNI      T26A   25.00    6.30   -1.90
    1BNI      T26A   25.00    6.30   -2.11
    1BNI      T26A   25.00    6.30   -2.14
    1BNI      T26D   25.00    6.30   -0.08
    1BNI      T26E   25.00    6.30   -0.05
    1BNI      T26G   25.00    4.40   -2.08
    1BNI      T26G   25.00    6.30   -1.50
    1BNI      T26G   25.00    6.30   -1.58
    1BNI      T26N   25.00    6.30   -1.29
    1BNI      T26Q   25.00    6.30   -1.72
    1BNI      T26S   25.00    6.30   -0.56
    1BNI      T26V   25.00    6.30   -2.31
    1BNI      T79V   25.00    6.30    0.30
    1BNI      T99V   25.00    6.30   -2.70
    1BNI      V10A   25.00    6.30   -3.40
    1BNI      V10T   25.00    6.30   -2.50
    1BNI      V36A   25.00    6.30   -1.30
    1BNI      V36T   25.00    6.30   -1.10
    1BNI      V45A   25.00    6.30   -1.80
    1BNI      V45T   25.00    6.30   -2.40
    1BNI      Y13A   25.00    6.30   -3.30
    1BNI      Y13A   25.00    6.30   -3.71
    1BNI      Y13F   25.00    6.30   -0.41
    1BNI      Y17A   25.00    6.30   -2.00
    1BNI      Y17A   25.00    6.30   -2.26
    1BNI      Y17F   25.00    6.30   -0.30
    1BNI      Y17G   25.00    6.30   -4.03
    1BNI      Y17S   25.00    6.30   -2.57
    1BNI      Y24F   25.00    6.30    0.00
    1BNI      Y78F   25.00    6.30   -1.40
    1BNI      Y78F   25.00    6.30   -1.50
    1BNI     I109A   25.00    6.30   -2.10
    1BNI     I109V   25.00    6.30   -0.80
    1BNI     K108R   25.00    6.30    0.90
    1BNI     Q104A   25.00    6.30   -0.20
    1BNI     R110A   25.00    6.30   -0.40
    1BNI     T105V   25.00    6.30   -2.20
    1BNI     Y103F   25.00    6.30    0.00
    1BPI      G36S   72.60    4.60   -0.70
    1BTA      C82A   25.00    7.40    0.48
    1BVC       E4A   25.00    4.00   -0.55
    1BVC       E4A   25.00    4.00   -0.70
    1BVC       L9A   82.20    9.60   -0.40
    1BVC       Q8A    4.00    4.20    0.89
    1BVC       Q8A    4.00    4.20    1.07
    1BVC       Q8G    4.00    4.20   -0.50
    1BVC       Q8G    4.00    4.20   -0.63
    1BVC      D44A   25.00    4.00   -0.15
    1BVC      D44A   25.00    4.00   -0.20
    1BVC      D60A   25.00    4.00   -0.10
    1BVC      D60A   25.00    4.00   -0.15
    1BVC      E18A   25.00    4.00   -0.50
    1BVC      E18A   25.00    4.00   -0.70
    1BVC      G23A   82.20    9.60   -1.10
    1BVC      I28A   76.50   11.00   -1.30
    1BVC      I28L   76.50   11.00   -0.60
    1BVC      I28M   76.50   11.00   -0.60
    1BVC      I28V   76.50   11.00    0.00
    1BVC      K56A   25.00    4.00   -0.20
    1BVC      K56A   25.00    4.00   -0.25
    1BVC      K77A   25.00    4.00   -0.02
    1BVC      K77A   25.00    4.00   -0.05
    1BVC      L11A   82.20    9.60   -0.40
    1BVC      L29A   76.50   11.00   -2.40
    1BVC      L29I   76.50   11.00   -1.10
    1BVC      L29M   76.50   11.00    0.10
    1BVC      L29V   76.50   11.00   -1.70
    1BVC      L49I   76.50   11.00   -0.80
    1BVC      L69A   76.50   11.00   -1.20
    1BVC      L69I   76.50   11.00    0.00
    1BVC      L69M   76.50   11.00    0.00
    1BVC      L69V   76.50   11.00   -0.10
    1BVC      P88A   82.20    9.60    0.60
    1BVC      T51A   82.20    9.60   -1.40
    1BVC      T67A   82.20    9.60   -0.30
    1BVC      V13A   82.20    9.60   -0.70
    1BVC      V66A   82.20    9.60    0.80
    1BVC     E109A    4.00    4.20    0.17
    1BVC     E109A    4.00    4.20    0.36
    1BVC     E109G    4.00    4.20   -0.89
    1BVC     E109G    4.00    4.20   -0.96
    1BVC     G129A   82.20    9.60    1.10
    1BVC     H116A   82.20    9.60    0.20
    1BVC     I111A   76.50   11.00   -1.80
    1BVC     I111L   76.50   11.00   -0.60
    1BVC     I111M   76.50   11.00   -1.10
    1BVC     I142A   76.50   11.00   -1.10
    1BVC     I142A   82.20    9.60   -1.90
    1BVC     I142L   76.50   11.00    0.60
    1BVC     I142M   76.50   11.00    0.90
    1BVC     I142V   76.50   11.00   -0.10
    1BVC     K140A    4.00    4.20    0.35
    1BVC     K140A    4.00    4.20    0.60
    1BVC     L135I   76.50   11.00   -1.50
    1BVC     L135M   76.50   11.00   -0.80
    1BVC     L135V   76.50   11.00   -2.20
    1BVC     L137A   82.20    9.60   -1.80
    1BVC     L149A   82.20    9.60   -1.60
    1BVC     S117A   82.20    9.60   -0.30
    1BVC     V114A   82.20    9.60   -1.40
    1C9O       Q2L   70.00    7.00    0.29
    1C9O       Q2L   70.00    7.00    0.55
    1C9O       R3A   70.00    7.00   -1.05
    1C9O       R3A   70.00    7.00   -1.89
    1C9O       R3E   70.00    7.00   -1.00
    1C9O       R3E   70.00    7.00   -2.75
    1C9O       R3K   70.00    7.00   -0.14
    1C9O       R3K   70.00    7.00   -0.19
    1C9O       R3L   70.00    7.00   -0.22
    1C9O       R3L   70.00    7.00   -0.93
    1C9O      E46A   70.00    7.00   -0.12
    1C9O      E46A   70.00    7.00   -0.22
    1C9O      G23Q   70.00    7.00   -0.29
    1C9O      G23Q   70.00    7.00   -0.31
    1C9O      L66E   70.00    7.00   -1.24
    1C9O      L66E   70.00    7.00   -1.27
    1C9O      N11S   70.00    7.00    0.22
    1C9O      N11S   70.00    7.00    0.33
    1C9O      Q53E   70.00    7.00    0.00
    1C9O      Q53E   70.00    7.00   -0.10
    1C9O      S24D   70.00    7.00    0.19
    1C9O      S24D   70.00    7.00    0.22
    1C9O      T31S   70.00    7.00    0.17
    1C9O      T31S   70.00    7.00    0.19
    1C9O      V64T   70.00    7.00   -0.19
    1C9O      V64T   70.00    7.00   -0.26
    1C9O      Y15F   70.00    7.00    0.07
    1C9O      Y15F   70.00    7.00   -0.05
    1CHK      W28F   42.70    7.00   -3.56
    1CHK      W28F   43.20    7.00   -4.43
    1CHK      W28F   52.20    7.00   -1.76
    1CHK     W101F   42.70    7.00   -3.91
    1CHK     W101F   43.20    7.00   -4.27
    1CHK     W101F   52.20    7.00   -1.89
    1CHK     W227F   42.70    7.00   -2.97
    1CHK     W227F   43.20    7.00   -2.51
    1CHK     W227F   52.20    7.00   -1.31
    1CSP       E3L   70.00    7.00    0.41
    1CSP       E3L   70.00    7.00    1.60
    1CSP       E3R   70.00    7.00    0.77
    1CSP       E3R   70.00    7.00    2.66
    1CSP      E66L   70.00    7.00    1.44
    1CSP      E66L   70.00    7.00    2.11
    1CSP      F15A   45.00    7.00    1.12
    1CSP      F15A   45.00    7.00   -0.96
    1CSP      F15A   45.00    7.00   -2.05
    1CSP      F15A   60.00    7.00   -1.67
    1CSP      F17A   45.00    7.00    0.55
    1CSP      F17A   45.00    7.00   -0.81
    1CSP      F17A   45.00    7.00   -1.52
    1CSP      F17A   60.00    7.00   -1.34
    1CSP      F27A   45.00    7.00   -0.12
    1CSP      F27A   45.00    7.00   -0.89
    1CSP      F27A   60.00    7.00   -0.69
    1CSP      F38A   60.00    7.00    0.31
    1CYO      F35H   66.20    7.00   -2.82
    1CYO      F35L   66.20    7.00   -1.87
    1CYO      F35Y   66.20    7.00    0.79
    1EL1      A93S   66.40    4.50   -0.26
    1EL1      H21G   66.40    4.50   -0.48
    1EL1      I56L   66.40    4.50   -0.24
    1EL1     V109K   66.40    4.50   -0.43
    1G6N     S128A   20.00    7.90   -0.26
    1G6N     S128P   20.00    7.90    0.14
    1HUE      A27S   63.90    7.00   -1.19
    1HUE      A56S   63.90    7.00   -0.13
    1HUE      M69I   63.90    7.00    0.00
    1HUE      S31T   63.90    7.00    0.41
    1HUE      V42I   63.90    7.00   -0.82
    1IGV      D19N   25.00    7.00    0.74
    1IGV      E17Q   25.00    7.00    0.38
    1IGV      E26Q   25.00    7.00    0.09
    1LZ1       A9S   64.90    2.70   -0.02
    1LZ1       E7Q   65.00    2.20    0.10
    1LZ1       E7Q   65.00    2.30   -0.43
    1LZ1       E7Q   65.00    4.00   -1.44
    1LZ1       E7Q   65.00    4.50   -1.29
    1LZ1       K1A   64.90    2.70   -0.60
    1LZ1       K1M   64.90    2.70   -0.12
    1LZ1       L8T   64.90    2.70   -3.73
    1LZ1       V2A   49.20    2.70   -1.51
    1LZ1       V2A   64.90    2.70   -1.51
    1LZ1       V2F   64.90    2.70   -0.86
    1LZ1       V2G   64.90    2.70   -2.30
    1LZ1       V2I   64.90    2.70    1.10
    1LZ1       V2L   64.90    2.70   -0.05
    1LZ1       V2M   64.90    2.70   -0.31
    1LZ1      A32L   64.90    2.70   -0.10
    1LZ1      A32S   64.90    2.70   -0.33
    1LZ1      A47P   68.80    2.80    0.10
    1LZ1      A92S   64.90    2.70    0.81
    1LZ1      A96M   64.90    2.70    0.02
    1LZ1      A96S   64.90    2.70   -1.00
    1LZ1      C77A   57.00    3.00   -4.60
    1LZ1      D18N   65.00    2.20   -0.53
    1LZ1      D18N   65.00    4.00   -1.70
    1LZ1      D49N   65.00    2.20    0.00
    1LZ1      D49N   65.00    4.00   -1.00
    1LZ1      D67N   65.00    2.20   -0.24
    1LZ1      D67N   65.00    2.30   -0.26
    1LZ1      D67N   65.00    4.00   -2.25
    1LZ1      D67N   65.00    4.50   -1.70
    1LZ1      D91P   68.80    2.80   -0.40
    1LZ1      E35L   64.90    2.70   -0.53
    1LZ1      G37A   64.90    2.70   -0.29
    1LZ1      G37Q   64.90    2.70   -0.26
    1LZ1      H78A   64.90    2.70   -0.14
    1LZ1      H78G   64.90    2.70   -0.12
    1LZ1      I23A   64.90    2.70   -2.54
    1LZ1      I23V   49.20    2.70   -0.41
    1LZ1      I23V   64.90    2.70   -0.36
    1LZ1      I56A   64.90    2.70   -3.71
    1LZ1      I56F   64.90    2.70   -4.09
    1LZ1      I56L   64.90    2.70   -0.10
    1LZ1      I56M   64.90    2.70   -1.77
    1LZ1      I56T   64.90    2.70   -3.64
    1LZ1      I56V   49.20    2.70   -1.34
    1LZ1      I56V   64.90    2.70   -1.20
    1LZ1      I59A   49.20    2.70   -1.32
    1LZ1      I59A   64.90    2.70   -1.72
    1LZ1      I59F   64.90    2.70   -0.81
    1LZ1      I59G   64.90    2.70   -3.83
    1LZ1      I59L   64.90    2.70    0.00
    1LZ1      I59M   64.90    2.70   -1.29
    1LZ1      I59S   64.90    2.70   -3.59
    1LZ1      I59T   64.90    2.70   -2.22
    1LZ1      I59V   49.20    2.70   -0.93
    1LZ1      I59V   64.90    2.70   -1.10
    1LZ1      I59Y   64.90    2.70   -3.78
    1LZ1      I89A   64.90    2.70   -2.70
    1LZ1      I89V   49.20    2.70   -0.35
    1LZ1      I89V   64.90    2.70   -0.48
    1LZ1      P71G   68.80    2.80   -1.60
    1LZ1      Q58A   64.90    2.70    0.91
    1LZ1      Q58G   64.90    2.70    1.87
    1LZ1      R21A   64.90    2.70    1.32
    1LZ1      R21G   64.90    2.70    1.15
    1LZ1      R50A   64.90    2.70    0.43
    1LZ1      R50G   64.90    2.70    0.26
    1LZ1      V74A   49.20    2.70   -0.43
    1LZ1      V74A   64.90    2.70   -0.36
    1LZ1      V74F   64.90    2.70   -0.29
    1LZ1      V74G   64.90    2.70   -0.22
    1LZ1      V74I   64.90    2.70    0.45
    1LZ1      V74L   64.90    2.70    0.19
    1LZ1      V74M   64.90    2.70    0.65
    1LZ1      V74S   64.90    2.70   -0.38
    1LZ1      V93A   49.20    2.70   -1.00
    1LZ1      V93A   64.90    2.70   -0.74
    1LZ1      V93T   64.90    2.70   -0.67
    1LZ1      V99A   49.20    2.70   -0.89
    1LZ1      V99A   64.90    2.70   -0.98
    1LZ1      V99T   64.90    2.70   -0.50
    1LZ1      Y20F   64.90    2.70   -0.50
    1LZ1      Y38A   64.90    2.70   -2.49
    1LZ1      Y38F   64.90    2.70   -0.19
    1LZ1      Y38G   64.90    2.70   -2.32
    1LZ1      Y45F   64.90    2.70    0.07
    1LZ1      Y54F   64.90    2.70   -0.96
    1LZ1      Y63F   64.90    2.70   -0.24
    1LZ1     D102N   65.00    2.20    0.17
    1LZ1     D102N   65.00    2.30    0.14
    1LZ1     D102N   65.00    4.00   -0.67
    1LZ1     D102N   65.00    4.50    0.07
    1LZ1     D120N   65.00    2.20    0.10
    1LZ1     D120N   65.00    2.30    0.19
    1LZ1     D120N   65.00    4.00   -0.67
    1LZ1     D120N   65.00    4.50    0.05
    1LZ1     I106A   64.90    2.70   -0.93
    1LZ1     I106V   49.20    2.70   -0.98
    1LZ1     I106V   64.90    2.70   -0.72
    1LZ1     N118A   64.90    2.70    0.19
    1LZ1     N118G   64.90    2.70    0.05
    1LZ1     P103G   68.80    2.80   -0.10
    1LZ1     V100A   49.20    2.70   -0.57
    1LZ1     V100A   64.90    2.70   -0.26
    1LZ1     V100F   64.90    2.70   -1.65
    1LZ1     V100T   64.90    2.70   -0.29
    1LZ1     V110A   49.20    2.70    0.07
    1LZ1     V110A   64.90    2.70    0.53
    1LZ1     V110F   64.90    2.70   -0.05
    1LZ1     V110G   64.90    2.70    0.48
    1LZ1     V110I   64.90    2.70    0.86
    1LZ1     V110L   64.90    2.70    0.07
    1LZ1     V110M   64.90    2.70    0.53
    1LZ1     V110P   68.80    2.80    0.50
    1LZ1     V121A   49.20    2.70   -1.75
    1LZ1     V121A   64.90    2.70   -1.44
    1LZ1     V125A   49.20    2.70   -1.60
    1LZ1     V125A   64.90    2.70   -1.32
    1LZ1     V130A   49.20    2.70   -1.12
    1LZ1     V130A   64.90    2.70   -0.84
    1LZ1     Y124F   64.90    2.70   -0.36
    1MBG     V103A   25.00    7.50   -2.32
    1MBG     V103I   25.00    7.50    0.69
    1MBG     V103L   25.00    7.50    2.44
    1N0J      I58T   70.00    7.80   -2.70
    1ONC      M23L   25.00    2.00   -2.51
    1ONC      M23L   25.00    2.50   -2.30
    1ONC      M23L   25.00    3.00   -2.78
    1ONC      M23L   25.00    3.50   -2.89
    1ONC      M23L   25.00    4.00   -2.42
    1ONC      M23L   25.00    5.00   -2.66
    1ONC      M23L   25.00    6.00   -2.66
    1ONC      M23L   25.00    7.00   -2.22
    1ONC      M23L   25.00    8.00   -2.39
    1OTR       V5A   50.00    3.75   -3.01
    1OTR       V5N   50.00    3.75   -5.38
    1OTR       V5T   50.00    3.75   -3.73
    1OTR      E34C   65.00    3.00    0.91
    1OTR      E34G   65.00    3.00    1.39
    1OTR      E34H   65.00    3.00   -3.92
    1OTR      E34I   65.00    3.00    1.65
    1OTR      E34K   65.00    3.00   -2.15
    1OTR      E34L   65.00    3.00    1.36
    1OTR      E34P   65.00    3.00   -2.13
    1OTR      E34Q   65.00    3.00   -1.46
    1OTR      E34S   65.00    3.00    0.12
    1OTR      E34T   65.00    3.00    1.51
    1OTR      E34W   65.00    3.00    1.32
    1OTR      I30L   50.00    3.00   -1.96
    1OTR      I36F   50.00    3.00   -0.86
    1OTR      I36L   50.00    3.00   -1.32
    1OTR      I36V   50.00    3.00   -0.79
    1OTR      L67A   50.00    3.75   -2.82
    1OTR      L67N   50.00    3.75   -3.40
    1OTR      L67S   50.00    3.75   -3.30
    1OTR      L67T   50.00    3.75   -2.92
    1OTR      Q41L   50.00    3.75   -0.26
    1OTR      Q41N   50.00    3.75   -2.56
    1OTR      Q41S   50.00    3.75   -1.27
    1OTR      Q41T   50.00    3.75   -0.43
    1OTR      Q41V   50.00    3.75   -0.05
    1OTR      V17A   50.00    3.75   -1.63
    1OTR      V17N   50.00    3.75   -4.90
    1OTR      V17T   50.00    3.75   -1.89
    1PGA      T53C   60.00    5.20    0.78
    1PGA      T53D   60.00    5.20   -0.85
    1PGA      T53E   60.00    5.20    0.23
    1PGA      T53F   60.00    5.20    1.08
    1PGA      T53G   60.00    5.20   -1.21
    1PGA      T53H   60.00    5.20    0.37
    1PGA      T53I   60.00    5.20    1.25
    1PGA      T53K   60.00    5.20    0.35
    1PGA      T53L   60.00    5.20    0.45
    1PGA      T53M   60.00    5.20    0.90
    1PGA      T53N   60.00    5.20    0.52
    1PGA      T53Q   60.00    5.20    0.38
    1PGA      T53R   60.00    5.20    0.40
    1PGA      T53S   60.00    5.20    0.87
    1PGA      T53T   60.00    5.20    1.36
    1PGA      T53V   60.00    5.20    0.94
    1PGA      T53W   60.00    5.20    1.04
    1PGA      T53Y   60.00    5.20    1.63
    1POH      K49A   25.00    7.00    1.60
    1POH      K49D   25.00    7.00    1.80
    1POH      K49E   25.00    7.00    2.10
    1POH      K49G   25.00    7.00    1.20
    1POH      K49M   25.00    7.00    1.00
    1POH      K49N   25.00    7.00    0.40
    1POH      K49Q   25.00    7.00    1.50
    1POH      K49R   25.00    7.00   -0.20
    1POH      K49S   25.00    7.00    1.20
    1RN1       N9A   25.00    7.00   -0.90
    1RN1       N9A   50.90    7.00   -0.71
    1RN1      A21C    0.00    2.50   -0.74
    1RN1      A21D    0.00    2.50    0.33
    1RN1      A21D    0.00    7.00   -0.71
    1RN1      A21E    0.00    2.50    0.05
    1RN1      A21E    0.00    7.00   -0.69
    1RN1      A21F    0.00    2.50   -0.57
    1RN1      A21G    0.00    2.50   -0.90
    1RN1      A21H    0.00    2.50   -0.56
    1RN1      A21H    0.00    7.00   -0.17
    1RN1      A21I    0.00    2.50   -0.44
    1RN1      A21K    0.00    2.50   -0.51
    1RN1      A21L    0.00    2.50   -0.13
    1RN1      A21M    0.00    2.50   -0.15
    1RN1      A21N    0.00    2.50    0.34
    1RN1      A21Q    0.00    2.50   -0.26
    1RN1      A21Q    0.00    7.00   -0.40
    1RN1      A21R    0.00    2.50   -0.41
    1RN1      A21S    0.00    2.50   -0.49
    1RN1      A21S    0.00    7.00   -0.40
    1RN1      A21T    0.00    2.50   -0.57
    1RN1      A21V    0.00    2.50   -0.66
    1RN1      A21W    0.00    2.50   -0.30
    1RN1      A21Y    0.00    2.50   -0.39
    1RN1      D76A   15.00    7.00   -3.70
    1RN1      D76A   15.00    7.00   -3.80
    1RN1      D76N   15.00    7.00   -3.10
    1RN1      D76S   15.00    7.00   -3.10
    1RN1      D76S   15.00    7.00   -3.30
    1RN1      H40T   25.00    6.00   -0.26
    1RN1      H92A   25.00    6.00   -0.62
    1RN1      N36A   25.00    7.00    0.03
    1RN1      N36A   50.90    7.00    0.00
    1RN1      N44A   25.00    7.00   -2.08
    1RN1      N44A   50.80    7.00   -1.60
    1RN1      N44A   50.90    7.00   -1.86
    1RN1      N44D   50.80    7.00   -1.60
    1RN1      N44S   50.80    7.00   -1.50
    1RN1      N81A   25.00    7.00   -2.87
    1RN1      N81A   50.90    7.00   -2.91
    1RN1      S12A   25.00    7.00   -1.23
    1RN1      S12A   50.90    7.00   -1.08
    1RN1      S17A   25.00    7.00    0.67
    1RN1      S17A   50.90    7.00    0.57
    1RN1      S64A   25.00    7.00   -1.44
    1RN1      S64A   50.90    7.00   -1.56
    1RN1      W59Y   25.00    6.00   -0.93
    1RN1      Y11F   25.00    7.00   -2.11
    1RN1      Y11F   50.90    7.00   -2.03
    1RN1      Y24W   25.00    6.00    1.24
    1RN1      Y42F   25.00    7.00    1.14
    1RN1      Y42F   50.90    7.00    1.15
    1RN1      Y42W   25.00    6.00   -0.14
    1RN1      Y45W   25.00    6.00    0.74
    1RN1      Y56F   25.00    7.00   -0.78
    1RN1      Y56F   50.90    7.00   -0.71
    1RN1      Y57F   25.00    7.00   -0.50
    1RN1      Y57F   50.90    7.00   -0.44
    1RN1      Y68F   25.00    7.00   -1.36
    1RN1      Y68F   50.90    7.00   -1.35
    1ROP      L41A   25.00    6.00   -6.12
    1ROP      L41V   25.00    6.00   -2.53
    1RTB      P93A   56.05    4.20   -2.70
    1RTB      P93G   61.60    6.00   -2.20
    1RTB      P93G   61.80    6.00   -2.60
    1RTB      P93S   56.05    4.20   -2.10
    1RTB      Y97A   63.30    5.00  -12.00
    1RTB      Y97F   63.30    5.00   -3.54
    1RTB      Y97G   63.30    5.00  -11.70
    1RTB     P114A   56.05    4.20   -3.20
    1RTB     P114G   56.05    4.20   -2.80
    1RTB     P114G   61.60    6.00   -3.30
    1RTB     P114G   61.80    6.00   -3.60
    1RX4      L28R   15.00    7.80    0.50
    1RX4      V75A   15.00    7.80   -0.20
    1RX4      V75C   15.00    7.80   -0.20
    1RX4      V75H   15.00    6.50   -1.90
    1RX4      V75H   15.00    7.80   -1.70
    1RX4      V75I   15.00    7.80   -2.00
    1RX4      V75R   15.00    7.80   -2.80
    1RX4      V75S   15.00    7.80   -1.90
    1RX4      V75Y   15.00    7.80   -2.30
    1RX4     E139K   15.00    7.80   -2.36
    1RX4     E139Q   15.00    7.80   -1.36
    1SAR       T5V   48.40    7.00    0.00
    1SAR       V2T   48.40    7.00   -0.90
    1SAR      E41K   49.00    7.00   -0.70
    1SAR      E41K   55.60    5.50   -1.50
    1SAR      E54Q   55.60    5.50   -2.30
    1SAR      E74K   49.00    7.00    0.90
    1SAR      E74K   55.60    5.50    0.10
    1SAR      H85Q   49.00    7.00    0.00
    1SAR      H85Q   55.60    5.50    0.00
    1SAR      N39A   48.40    7.00   -2.20
    1SAR      N39D   48.40    7.00   -1.50
    1SAR      N39S   48.40    7.00   -2.30
    1SAR      Q38A   49.00    7.00    1.00
    1SAR      Q38A   55.60    5.50    0.40
    1SAR      R65A   49.00    7.00   -1.00
    1SAR      R65A   55.60    5.50   -1.30
    1SAR      T16V   48.40    7.00    0.30
    1SAR      T18V   48.40    7.00   -1.40
    1SAR      T56V   48.40    7.00   -1.90
    1SAR      T59V   48.40    7.00   -1.70
    1SAR      T67V   48.40    7.00    0.00
    1SAR      T82V   48.40    7.00   -1.70
    1SAR      V36T   48.40    7.00   -1.30
    1SAR      V43T   48.40    7.00   -0.50
    1SAR      V57T   48.40    7.00   -4.40
    1SHG      D48G   24.85    2.00    0.98
    1SHG      D48G   24.85    2.50    0.69
    1SHG      D48G   24.85    3.00    0.57
    1SHG      D48G   24.85    3.50    1.05
    1SSO      I29V   50.00    7.00   -0.40
    1STN      A60G   20.00    7.00   -1.50
    1STN      A60V   20.00    7.00   -2.90
    1STN      A90S   20.00    7.00   -2.00
    1STN      A90S   47.00    5.00   -2.60
    1STN      A90S   51.40    7.00   -2.50
    1STN      D77A   20.00    7.00   -3.20
    1STN      D77G   20.00    7.00   -2.20
    1STN      D83A   20.00    7.00   -3.90
    1STN      D83G   20.00    7.00   -2.80
    1STN      D95A   20.00    7.00   -3.60
    1STN      D95G   20.00    7.00   -3.10
    1STN      E73A   20.00    7.00   -1.60
    1STN      F61A   20.00    7.00   -2.40
    1STN      F61G   20.00    7.00   -4.70
    1STN      F76A   20.00    7.00   -4.10
    1STN      F76G   20.00    7.00   -4.70
    1STN      G79S   20.00    7.00   -2.40
    1STN      G79S   40.00    5.28   -1.80
    1STN      G79S   47.00    5.00   -1.20
    1STN      G79S   51.40    7.00   -1.30
    1STN      G88V   47.00    5.00    0.60
    1STN      G88V   51.40    7.00    0.50
    1STN      H46Y   40.00    5.38    0.00
    1STN      I18G   20.00    7.00   -2.60
    1STN      I18M   40.00    5.42   -0.20
    1STN      L25A   47.00    5.00   -2.80
    1STN      L25A   51.40    7.00   -2.60
    1STN      L36A   20.00    7.00   -3.60
    1STN      L36G   20.00    7.00   -5.40
    1STN      L37A   20.00    7.00   -1.80
    1STN      L37G   20.00    7.00   -3.90
    1STN      L89F   40.00    5.38   -1.20
    1STN      T33S   20.00    7.00   -1.40
    1STN      T62A   20.00    7.00   -2.40
    1STN      T62G   20.00    7.00   -3.40
    1STN      V23F   40.00    5.35   -1.50
    1STN      V66L   47.00    5.00    0.60
    1STN      V66L   51.40    7.00    0.80
    1STN      Y91S   20.00    7.00   -5.30
    1STN     H124L   40.00    5.20    0.70
    1STN     H124L   47.00    5.00    1.90
    1STN     H124L   51.40    7.00    1.30
    1STN     L103A   20.00    7.00   -4.60
    1STN     N118D   20.00    7.00   -2.50
    1STN     W140F   20.00    7.00   -0.60
    1STN     W140H   20.00    7.00   -0.40
    1STN     W140L   20.00    7.00   -4.50
    1STN     W140Y   20.00    7.00   -1.10
    1SUP      M50F   58.80    8.00    0.48
    1SUP      N76D   58.80    8.00    0.45
    1SUP     G169A   58.80    8.00    0.30
    1SUP     N218S   58.80    8.00    1.07
    1SUP     Q206C   58.80    8.00    1.25
    1SUP     Y217K   58.80    8.00    0.72
    1TPK      V65A   64.30    4.50   -2.00
    1TPK      V65I   64.30    4.50    0.30
    1TPK      V65L   64.30    4.50   -1.90
    1TPK      V65M   64.30    4.50   -2.20
    1TPK      V65S   64.30    4.50   -2.40
    1TPK      V65T   64.30    4.50   -1.00
    1TUP     C242S   10.00    7.20   -2.94
    1TUP     R175H   10.00    7.20   -3.01
    1TUP     R248Q   10.00    7.20   -1.94
    1TUP     R249S   10.00    7.20   -1.95
    1TUP     R273H   10.00    7.20   -0.35
    1VQB       I6V   25.00    7.00   -0.70
    1VQB      A86T   25.00    7.00   -0.70
    1VQB      A86V   25.00    7.00    0.50
    1VQB      C33A   25.00    7.00   -0.50
    1VQB      C33I   25.00    7.00   -0.90
    1VQB      C33L   25.00    7.00   -2.60
    1VQB      C33M   25.00    7.00   -3.50
    1VQB      C33S   25.00    7.00   -4.20
    1VQB      C33S   25.00    7.00   -4.30
    1VQB      C33T   25.00    7.00   -4.60
    1VQB      C33V   25.00    7.00   -0.20
    1VQB      D36C   25.00    7.00   -2.00
    1VQB      D36C   25.00    7.00   -2.10
    1VQB      D36N   25.00    7.00   -1.00
    1VQB      D50H   25.00    7.00   -1.50
    1VQB      D50H   25.00    7.00   -1.60
    1VQB      E30F   25.00    7.00    2.00
    1VQB      E30F   25.00    7.00    2.10
    1VQB      E30M   25.00    7.00    0.60
    1VQB      E30M   25.00    7.00    0.70
    1VQB      E30N   25.00    7.00   -1.10
    1VQB      E40C   25.00    7.00   -1.60
    1VQB      E40T   25.00    7.00   -0.40
    1VQB      F13T   25.00    7.00   -0.70
    1VQB      F68L   25.00    7.00   -4.20
    1VQB      F68L   25.00    7.00   -4.30
    1VQB      F68V   25.00    7.00   -5.00
    1VQB      F73W   25.00    7.00    0.80
    1VQB      H64C   25.00    7.00    0.50
    1VQB      I47A   25.00    7.00   -7.00
    1VQB      I47A   25.00    7.00   -7.10
    1VQB      I47C   25.00    7.00   -5.20
    1VQB      I47C   25.00    7.00   -5.30
    1VQB      I47F   25.00    7.00   -1.90
    1VQB      I47F   25.00    7.00   -2.00
    1VQB      I47L   25.00    7.00   -0.60
    1VQB      I47L   25.00    7.00   -0.70
    1VQB      I47M   25.00    7.00   -2.10
    1VQB      I47M   25.00    7.00   -2.20
    1VQB      I47T   25.00    7.00   -7.40
    1VQB      I47V   25.00    7.00   -2.50
    1VQB      I47V   25.00    7.00   -2.60
    1VQB      I78C   25.00    7.00   -4.40
    1VQB      I78T   25.00    7.00   -6.60
    1VQB      I78V   25.00    7.00   -1.30
    1VQB      K24V   25.00    7.00    0.80
    1VQB      K69H   25.00    7.00   -1.20
    1VQB      K69H   25.00    7.00   -1.30
    1VQB      K69M   25.00    7.00    0.10
    1VQB      K69M   25.00    7.00    0.20
    1VQB      L28V   25.00    7.00    1.10
    1VQB      L32H   25.00    7.00   -0.90
    1VQB      L32R   25.00    7.00   -1.60
    1VQB      L32W   25.00    7.00    2.80
    1VQB      L32Y   25.00    7.00    1.00
    1VQB      L37A   25.00    7.00   -7.70
    1VQB      L37C   25.00    7.00   -4.60
    1VQB      L37I   25.00    7.00   -1.40
    1VQB      L37T   25.00    7.00   -5.20
    1VQB      L37V   25.00    7.00   -3.50
    1VQB      L49A   25.00    7.00   -6.10
    1VQB      L49C   25.00    7.00   -4.10
    1VQB      L49I   25.00    7.00   -1.90
    1VQB      L49T   25.00    7.00   -5.70
    1VQB      L49V   25.00    7.00   -2.90
    1VQB      L65P   25.00    7.00   -1.50
    1VQB      L81C   25.00    7.00   -3.70
    1VQB      L81T   25.00    7.00   -5.10
    1VQB      L81V   25.00    7.00   -0.20
    1VQB      M77A   25.00    7.00   -2.10
    1VQB      M77C   25.00    7.00    0.00
    1VQB      M77F   25.00    7.00   -0.20
    1VQB      M77I   25.00    7.00    1.60
    1VQB      M77L   25.00    7.00   -1.20
    1VQB      M77T   25.00    7.00   -0.80
    1VQB      M77V   25.00    7.00    1.20
    1VQB      R82C   25.00    7.00   -1.50
    1VQB      S67C   25.00    7.00   -3.70
    1VQB      S67T   25.00    7.00   -1.60
    1VQB      T48C   25.00    7.00   -0.80
    1VQB      T48V   25.00    7.00    0.00
    1VQB      T62C   25.00    7.00   -0.70
    1VQB      T62V   25.00    7.00    1.30
    1VQB      V19C   25.00    7.00   -0.30
    1VQB      V19T   25.00    7.00   -0.60
    1VQB      V35A   25.00    7.00   -2.20
    1VQB      V35C   25.00    7.00   -1.40
    1VQB      V35F   25.00    7.00   -3.10
    1VQB      V35F   25.00    7.00   -3.20
    1VQB      V35I   25.00    7.00   -0.60
    1VQB      V35I   25.00    7.00   -0.70
    1VQB      V35L   25.00    7.00   -2.70
    1VQB      V35M   25.00    7.00   -1.00
    1VQB      V35M   25.00    7.00   -1.10
    1VQB      V35T   25.00    7.00   -5.30
    1VQB      V43C   25.00    7.00   -2.10
    1VQB      V43T   25.00    7.00   -1.60
    1VQB      V45A   25.00    7.00   -2.10
    1VQB      V45C   25.00    7.00   -0.10
    1VQB      V45L   25.00    7.00   -3.00
    1VQB      V45T   25.00    7.00   -3.50
    1VQB      V63C   25.00    7.00   -4.10
    1VQB      V63T   25.00    7.00   -5.00
    1VQB      V70C   25.00    7.00   -3.10
    1VQB      V70C   25.00    7.00   -3.30
    1VQB      V70P   25.00    7.00   -5.00
    1VQB      V70P   25.00    7.00   -5.10
    1VQB      V70T   25.00    7.00   -3.50
    1VQB      Y26R   25.00    7.00   -0.40
    1VQB      Y41A   25.00    7.00   -0.40
    1VQB      Y41F   25.00    7.00   -0.60
    2ABD       A9G    5.00    5.30   -1.81
    2ABD       F5A    5.00    5.30   -2.52
    2ABD      A34G    5.00    5.30   -1.57
    2ABD      D21A    5.00    5.30    0.42
    2ABD      D21H    5.00    5.30   -0.56
    2ABD      E67A    5.00    5.30   -0.36
    2ABD      K32A    5.00    5.30   -1.02
    2ABD      K32E    5.00    5.30   -1.68
    2ABD      K32R    5.00    5.30   -1.83
    2ABD      K52M    5.00    5.30    0.18
    2ABD      K54A    5.00    5.30   -0.86
    2ABD      K54M    5.00    5.30    0.27
    2ABD      L15A    5.00    5.30   -3.10
    2ABD      L25A    5.00    5.30   -1.02
    2ABD      L80A    5.00    5.30   -3.70
    2ABD      P19A    5.00    5.30   -1.07
    2ABD      P44A    5.00    5.30   -1.40
    2ABD      Q33A    5.00    5.30   -3.66
    2ABD      T35A    5.00    5.30   -1.09
    2ABD      V12A    5.00    5.30   -1.69
    2ABD      V77A    5.00    5.30   -1.14
    2ABD      Y28A    5.00    5.30   -2.47
    2ABD      Y28F    5.00    5.30   -1.06
    2ABD      Y28N    5.00    5.30   -2.23
    2ABD      Y31N    5.00    5.30   -1.52
    2ABD      Y73A    5.00    5.30   -4.83
    2ABD      Y73F    5.00    5.30    0.27
    2AFG      L44P   40.05    6.60    0.69
    2AFG      L73V   40.05    6.60   -1.46
    2AFG     V109L   40.05    6.60   -0.57
    2AKY       V8I   25.00    7.50   -1.20
    2AKY      T77H   25.00    7.50   -2.15
    2AKY     I213F   25.00    7.50   -1.91
    2AKY     N169D   25.00    7.50   -2.15
    2CI2      A35G   25.00    6.25   -1.09
    2CI2      D42A   25.00    6.25   -0.96
    2CI2      D64A   25.00    6.25   -0.80
    2CI2      D71A   25.00    6.25   -3.41
    2CI2      E26A   25.00    6.25   -0.47
    2CI2      E26Q   25.00    6.25   -0.62
    2CI2      E33D   25.00    6.25   -0.52
    2CI2      E33N   25.00    6.25   -0.70
    2CI2      E33N   46.45    6.30   -0.70
    2CI2      E33Q   25.00    6.25   -0.29
    2CI2      E34D   25.00    6.25   -0.74
    2CI2      E34N   25.00    6.25   -1.07
    2CI2      E34Q   25.00    6.25   -0.47
    2CI2      E45A   25.00    6.25   -0.32
    2CI2      E60A   25.00    6.25   -0.70
    2CI2      E60A   25.00    6.30   -0.68
    2CI2      F69A   25.00    6.25   -3.84
    2CI2      F69L   25.00    6.25   -2.11
    2CI2      F69L   46.45    6.30   -2.11
    2CI2      F69V   25.00    6.25   -2.39
    2CI2      I39V   25.00    3.00   -1.20
    2CI2      I39V   25.00    3.50   -1.16
    2CI2      I39V   25.00    6.25   -1.30
    2CI2      I39V   25.00    6.30   -1.27
    2CI2      I39V   46.45    6.30   -1.30
    2CI2      I48A   25.00    3.50   -3.89
    2CI2      I48A   25.00    6.30   -3.84
    2CI2      I48V   25.00    3.50   -0.92
    2CI2      I48V   25.00    6.30   -1.09
    2CI2      I48V   46.45    6.30   -1.11
    2CI2      I49A   46.45    6.30   -2.12
    2CI2      I49V   46.45    6.30    0.08
    2CI2      I56A   25.00    6.25   -0.03
    2CI2      I76A   25.00    3.00   -4.23
    2CI2      I76A   25.00    3.50   -4.34
    2CI2      I76A   25.00    6.30   -4.25
    2CI2      I76V   25.00    3.00    0.09
    2CI2      I76V   25.00    6.30    0.21
    2CI2      I76V   46.45    6.30    0.19
    2CI2      K21A   25.00    6.25   -0.55
    2CI2      K21M   25.00    6.25   -0.67
    2CI2      K30A   25.00    6.25    0.42
    2CI2      K36A   25.00    6.25   -0.49
    2CI2      K36A   46.45    6.30   -0.49
    2CI2      K36G   25.00    6.25   -2.32
    2CI2      K37A   25.00    6.25    0.21
    2CI2      K37A   46.45    6.30    0.23
    2CI2      K37G   25.00    6.25   -0.99
    2CI2      K37G   46.45    6.30   -0.97
    2CI2      K43A   25.00    6.25   -0.65
    2CI2      K43A   46.45    6.30   -0.65
    2CI2      K43G   25.00    6.25   -3.19
    2CI2      K72N   25.00    6.25    0.00
    2CI2      L27A   25.00    3.00   -2.66
    2CI2      L27A   25.00    6.30   -2.64
    2CI2      L27A   46.45    6.30   -2.68
    2CI2      L40A   25.00    6.25   -1.33
    2CI2      L40G   25.00    6.25   -1.38
    2CI2      L51A   25.00    6.25   -2.37
    2CI2      L51A   46.45    6.30   -2.37
    2CI2      L51I   25.00    6.25   -0.26
    2CI2      L51V   25.00    6.25   -0.50
    2CI2      L51V   46.45    6.30   -0.50
    2CI2      L68A   25.00    3.50   -3.74
    2CI2      L68A   25.00    6.30   -3.82
    2CI2      N75A   25.00    6.25   -0.83
    2CI2      N75D   25.00    6.25   -1.21
    2CI2      P25A   25.00    6.25   -1.57
    2CI2      P44A   25.00    6.25   -1.76
    2CI2      P52A   25.00    6.25   -0.17
    2CI2      P80A   25.00    6.25   -3.34
    2CI2      Q41A   25.00    6.25   -0.02
    2CI2      Q41G   25.00    6.25   -0.60
    2CI2      R62A   25.00    6.25   -0.58
    2CI2      S31A   25.00    6.25   -0.89
    2CI2      S31A   46.45    6.30   -0.89
    2CI2      S31G   25.00    6.25   -0.80
    2CI2      T22A   46.45    6.30   -0.85
    2CI2      T55A   25.00    6.25    0.23
    2CI2      T55S   25.00    6.25   -0.02
    2CI2      T55V   25.00    6.25   -0.76
    2CI2      T58A   25.00    6.30   -0.69
    2CI2      T58D   25.00    6.30    0.04
    2CI2      V38A   25.00    3.00   -0.46
    2CI2      V38A   25.00    6.25   -0.49
    2CI2      V38A   25.00    6.30   -0.46
    2CI2      V38A   46.45    6.30   -0.48
    2CI2      V53A   46.45    6.30   -0.63
    2CI2      V53T   46.45    6.30   -1.03
    2CI2      V57A   25.00    6.25   -1.47
    2CI2      V66A   25.00    3.50   -4.91
    2CI2      V66A   25.00    6.30   -4.88
    2CI2      V70A   25.00    3.00   -2.17
    2CI2      V70A   25.00    6.30   -1.95
    2CI2      V70A   46.45    6.30   -1.95
    2HPR      G49A   25.00    7.00    0.80
    2HPR      G49E   25.00    7.00    1.40
    2HPR      G49K   25.00    7.00   -1.00
    2LZM       I3A   41.90    2.00   -1.10
    2LZM       I3A   64.70    6.50   -0.70
    2LZM       I3C   41.90    2.00    1.00
    2LZM       I3C   41.90    2.00   -0.40
    2LZM       I3C   64.70    6.50    1.20
    2LZM       I3C   64.70    6.50   -1.20
    2LZM       I3D   41.90    2.00   -1.80
    2LZM       I3D   64.70    6.50   -3.20
    2LZM       I3E   38.75    2.00   -1.77
    2LZM       I3E   41.90    2.00   -1.10
    2LZM       I3E   46.16    2.50   -1.71
    2LZM       I3E   53.56    3.00   -1.53
    2LZM       I3E   64.70    6.50   -2.00
    2LZM       I3F   38.75    2.00   -1.49
    2LZM       I3F   41.90    2.00   -1.00
    2LZM       I3F   46.16    2.50   -1.09
    2LZM       I3F   53.56    3.00   -0.53
    2LZM       I3F   64.70    6.50   -1.10
    2LZM       I3G   41.90    2.00   -1.80
    2LZM       I3G   64.70    6.50   -2.10
    2LZM       I3L   38.75    2.00    0.85
    2LZM       I3L   41.90    2.00    0.90
    2LZM       I3L   46.16    2.50    1.01
    2LZM       I3L   53.56    3.00    1.16
    2LZM       I3L   64.70    6.50    0.40
    2LZM       I3M   41.90    2.00   -0.30
    2LZM       I3M   64.70    6.50   -0.90
    2LZM       I3P   38.75    2.00   -2.96
    2LZM       I3P   46.16    2.50   -2.97
    2LZM       I3P   53.56    3.00   -2.53
    2LZM       I3S   41.90    2.00   -1.90
    2LZM       I3S   64.70    6.50   -1.70
    2LZM       I3T   38.75    2.00   -2.45
    2LZM       I3T   41.90    2.00   -1.70
    2LZM       I3T   46.16    2.50   -2.28
    2LZM       I3T   53.56    3.00   -1.81
    2LZM       I3T   64.70    6.50   -2.30
    2LZM       I3V   41.90    2.00   -0.60
    2LZM       I3V   64.70    6.50   -0.40
    2LZM       I3W   64.70    6.50   -2.80
    2LZM       I3Y   41.90    2.00   -2.70
    2LZM       I3Y   64.70    6.50   -2.30
    2LZM       M6L   47.00    3.00   -2.80
    2LZM      A41S   51.55    3.00   -0.60
    2LZM      A42S   51.55    3.00   -2.30
    2LZM      A49S   51.55    3.00   -0.50
    2LZM      A73S   51.55    3.00   -0.40
    2LZM      A74P   57.50    3.50   -5.70
    2LZM      A74P   62.20    4.00   -5.00
    2LZM      A74P   62.90    6.50   -4.60
    2LZM      A74P   65.70    5.50   -4.50
    2LZM      A82P   38.80    2.00   -0.07
    2LZM      A82P   41.90    2.00    0.30
    2LZM      A82P   46.20    2.50    0.51
    2LZM      A82P   53.60    3.00    1.27
    2LZM      A82P   64.70    6.50    0.80
    2LZM      A82S   51.55    3.00   -0.30
    2LZM      A93P   38.80    2.00    0.03
    2LZM      A93P   41.90    2.00    0.10
    2LZM      A93P   46.20    2.50    0.51
    2LZM      A93P   53.60    3.00    1.10
    2LZM      A93P   64.70    6.50    0.10
    2LZM      A93S   51.55    3.00   -0.20
    2LZM      A98S   51.55    3.00   -2.50
    2LZM      A98V   40.00    3.00   -4.90
    2LZM      C54T   70.00    6.50    0.30
    2LZM      C54V   70.00    6.50   -0.70
    2LZM      D20A   65.10    5.40   -0.30
    2LZM      D20N   65.10    5.40    1.30
    2LZM      D20S   65.10    5.40    0.70
    2LZM      D20T   65.10    5.40    0.90
    2LZM      D47A   51.65    3.00   -0.28
    2LZM      D47A   62.20    6.70   -0.95
    2LZM      D72P   38.50    2.00   -2.60
    2LZM      D72P   63.40    6.50   -2.70
    2LZM      D92N   39.50    2.00   -0.10
    2LZM      D92N   62.40    6.70   -1.40
    2LZM      E11A   66.48    5.40    1.10
    2LZM      E11F   66.48    5.40    1.70
    2LZM      E11H   65.10    5.40    0.10
    2LZM      E11M   66.48    5.40    1.60
    2LZM      E11N   65.10    5.40   -0.10
    2LZM      E45A   51.65    3.00    0.55
    2LZM      E45A   62.20    6.70    0.01
    2LZM      G30A   66.48    5.40    0.10
    2LZM      G30F   66.48    5.40   -1.50
    2LZM      G77A   41.90    2.00   -0.40
    2LZM      G77A   64.70    6.50    0.40
    2LZM      H31N   66.00    5.50   -4.00
    2LZM      K16E   50.90    2.80   -0.50
    2LZM      K16E   66.70    5.30    0.50
    2LZM      K43A   51.65    3.00   -0.96
    2LZM      K43A   62.20    6.70   -1.03
    2LZM      K48A   51.65    3.00   -0.32
    2LZM      K48A   62.20    6.70   -0.56
    2LZM      K60H   28.50    2.00   -0.80
    2LZM      K60H   63.00    6.50   -0.10
    2LZM      K60P   41.90    2.00    0.10
    2LZM      K60P   64.70    6.50    0.00
    2LZM      K83H   28.50    2.00   -0.50
    2LZM      K83H   63.00    6.50   -0.40
    2LZM      L46A   51.65    3.00   -2.62
    2LZM      L46A   51.80    3.01   -2.70
    2LZM      L46A   62.20    6.70   -1.86
    2LZM      L99A   51.70    3.00   -4.60
    2LZM      L99A   51.76    3.01   -5.00
    2LZM      L99A   51.80    3.01   -5.00
    2LZM      L99A   64.88    5.70   -4.50
    2LZM      L99A   65.20    5.40   -4.00
    2LZM      L99F   51.76    3.01   -0.40
    2LZM      L99F   64.88    5.70   -0.30
    2LZM      L99G   51.70    3.00   -7.40
    2LZM      L99G   65.20    5.40   -6.30
    2LZM      L99I   51.76    3.01   -1.40
    2LZM      L99I   64.88    5.70   -1.50
    2LZM      L99M   51.76    3.01   -0.70
    2LZM      L99M   64.88    5.70   -0.60
    2LZM      L99V   51.76    3.01   -2.30
    2LZM      L99V   64.88    5.70   -2.00
    2LZM      N40A   51.65    3.00    0.43
    2LZM      N40A   62.20    6.70    0.32
    2LZM      N55G   41.90    2.00   -0.50
    2LZM      N55G   64.70    6.50   -0.60
    2LZM      Q69P   38.50    2.00   -3.30
    2LZM      Q69P   63.20    6.50   -2.90
    2LZM      R96H   70.00    6.50   -2.80
    2LZM      S38A   53.40    3.00   -0.77
    2LZM      S38D   40.90    2.00   -0.10
    2LZM      S38D   66.10    6.90    0.60
    2LZM      S38N   39.50    2.00   -0.10
    2LZM      S38N   62.40    6.70    0.00
    2LZM      S44A   51.65    3.00    0.44
    2LZM      S44A   51.68    3.01    0.43
    2LZM      S44A   62.20    6.70    0.34
    2LZM      S44C   51.68    3.01   -0.11
    2LZM      S44D   51.68    3.01   -0.11
    2LZM      S44E   51.68    3.01    0.00
    2LZM      S44F   51.68    3.01    0.06
    2LZM      S44G   51.68    3.01   -0.53
    2LZM      S44H   51.68    3.01    0.04
    2LZM      S44I   51.68    3.01    0.31
    2LZM      S44K   51.68    3.01    0.20
    2LZM      S44L   51.68    3.01    0.39
    2LZM      S44M   51.68    3.01    0.33
    2LZM      S44N   51.68    3.01   -0.14
    2LZM      S44P   51.68    3.01   -3.03
    2LZM      S44Q   51.68    3.01    0.27
    2LZM      S44R   51.68    3.01    0.24
    2LZM      S44T   51.68    3.01    0.01
    2LZM      S44V   51.68    3.01    0.10
    2LZM      S44W   51.68    3.01    0.05
    2LZM      S44Y   51.68    3.01    0.19
    2LZM      S90H   28.50    2.00   -1.00
    2LZM      S90H   63.00    6.50   -1.10
    2LZM      S90H   65.40    5.50   -1.10
    2LZM      T59A   41.00    2.00   -2.80
    2LZM      T59A   63.00    6.50   -1.50
    2LZM      T59D   41.00    2.00   -0.90
    2LZM      T59D   63.00    6.50   -1.20
    2LZM      T59G   41.00    2.00   -2.20
    2LZM      T59G   63.00    6.50   -1.60
    2LZM      T59N   41.00    2.00   -0.60
    2LZM      T59N   63.00    6.50   -1.10
    2LZM      T59S   41.00    2.00   -0.70
    2LZM      T59S   63.00    6.50   -0.20
    2LZM      T59V   41.00    2.00   -2.80
    2LZM      T59V   63.00    6.50   -1.50
    2LZM      V75T   51.55    3.00   -1.30
    2LZM      V87T   51.55    3.00   -1.60
    2LZM     A129L   65.30    5.40   -1.30
    2LZM     A129M   65.30    5.40   -1.90
    2LZM     A129V   41.40    1.99   -0.80
    2LZM     A129V   52.10    2.80   -0.70
    2LZM     A130S   51.55    3.00   -1.00
    2LZM     A134S   51.55    3.00   -0.10
    2LZM     A146T   47.00    3.00   -2.29
    2LZM     A146T   70.00    6.50   -1.50
    2LZM     E108V   51.70    3.00    1.20
    2LZM     E108V   65.20    5.40    0.70
    2LZM     E128A   40.75    2.02    0.16
    2LZM     E128A   40.80    2.00    0.16
    2LZM     E128K   47.00    3.00   -1.16
    2LZM     F153A   51.76    3.01   -3.50
    2LZM     F153A   51.80    3.01   -3.50
    2LZM     F153A   64.88    5.70   -3.80
    2LZM     F153A   65.30    5.40   -3.40
    2LZM     F153I   51.76    3.01   -0.50
    2LZM     F153I   64.88    5.70   -0.20
    2LZM     F153L   51.76    3.01    0.20
    2LZM     F153L   64.88    5.70    0.30
    2LZM     F153M   51.76    3.01   -0.80
    2LZM     F153M   64.88    5.70   -0.60
    2LZM     F153V   51.76    3.01   -1.80
    2LZM     F153V   64.88    5.70   -1.80
    2LZM     G113A   38.80    2.00    0.50
    2LZM     G113A   41.90    2.00    0.10
    2LZM     G113A   46.20    2.50    0.54
    2LZM     G113A   53.60    3.00    0.54
    2LZM     G113A   64.70    6.50    0.30
    2LZM     G156D   41.90    2.00   -1.40
    2LZM     G156D   64.70    6.50   -2.30
    2LZM     K124G   41.90    2.00    0.00
    2LZM     K124G   64.70    6.50   -0.10
    2LZM     K135E   50.90    2.80   -0.20
    2LZM     K135E   66.70    5.30   -1.00
    2LZM     K147E   50.90    2.80    0.10
    2LZM     K147E   66.70    5.30   -0.70
    2LZM     L118A   51.65    3.01   -3.50
    2LZM     L118A   51.80    3.01   -3.50
    2LZM     L121A   51.65    3.01   -2.70
    2LZM     L121A   51.80    3.01   -2.70
    2LZM     L121A   65.30    5.40   -2.30
    2LZM     L133A   40.75    2.02   -4.19
    2LZM     L133A   51.80    3.01   -4.30
    2LZM     L133D   51.60    3.00   -4.90
    2LZM     L133D   61.90    6.50   -5.70
    2LZM     L133D   64.60    4.40   -5.50
    2LZM     L133F   41.40    1.99   -0.20
    2LZM     L133F   52.10    2.86   -0.30
    2LZM     M102K   47.90   10.40   -2.20
    2LZM     M102K   51.60    3.00   -8.90
    2LZM     M102K   65.30    5.30   -6.90
    2LZM     M102L   51.76    3.01   -0.74
    2LZM     M102L   64.89    5.70   -0.82
    2LZM     M106K   47.00    3.00   -3.40
    2LZM     M106L   47.00    3.00    0.50
    2LZM     M120A   51.65    3.01   -0.20
    2LZM     M120K   47.00    3.00   -1.60
    2LZM     M120L   47.00    3.00    0.50
    2LZM     N116A   51.65    3.01    0.17
    2LZM     N116D   40.90    2.00   -0.10
    2LZM     N116D   66.10    5.70    0.60
    2LZM     N132F   66.48    5.40    1.30
    2LZM     N132I   66.48    5.40    1.20
    2LZM     N132M   66.48    5.40    1.50
    2LZM     N144D   40.90    2.00   -0.10
    2LZM     N144D   66.10    6.90    0.50
    2LZM     N144E   40.40    2.00    0.20
    2LZM     N144E   64.50    6.50    0.50
    2LZM     N144E   66.70    5.50    0.50
    2LZM     N144H   39.50    2.00   -0.60
    2LZM     N144H   62.40    6.70    0.30
    2LZM     Q105A   42.00    2.10   -0.90
    2LZM     Q105A   66.30    5.80   -0.60
    2LZM     Q105E   42.00    2.10   -0.50
    2LZM     Q105E   66.30    5.80   -1.10
    2LZM     Q105G   42.00    2.10   -1.70
    2LZM     Q105G   66.30    5.80   -1.50
    2LZM     Q122A   51.65    3.01   -0.24
    2LZM     Q123A   51.65    3.01   -0.22
    2LZM     Q123E   40.40    2.00    0.30
    2LZM     Q123E   64.50    6.50    0.40
    2LZM     Q123E   66.70    5.50    0.10
    2LZM     R119A   51.65    3.01   -0.18
    2LZM     R119E   50.90    2.80   -0.20
    2LZM     R119E   66.70    5.30   -0.04
    2LZM     R119M   40.90    2.00   -0.30
    2LZM     R119M   66.10    5.70    0.10
    2LZM     R154E   50.90    2.80    0.20
    2LZM     R154E   66.70    5.30   -1.10
    2LZM     S117A   51.65    3.01    1.27
    2LZM     S117F   51.70    3.00    1.40
    2LZM     S117F   65.09    5.40    1.10
    2LZM     S117F   66.48    5.40    1.10
    2LZM     S117I   66.48    5.40    1.70
    2LZM     S117V   66.48    5.40    2.00
    2LZM     T109D   39.50    2.00   -0.30
    2LZM     T109D   62.40    6.70    0.60
    2LZM     T109N   39.50    2.00    0.00
    2LZM     T109N   62.40    6.70    0.10
    2LZM     T115A   51.65    3.01   -0.14
    2LZM     T115E   40.40    2.00   -0.50
    2LZM     T115E   40.90    2.00   -0.50
    2LZM     T115E   52.60    3.00   -0.20
    2LZM     T115E   63.60    4.00   -0.10
    2LZM     T115E   64.60    6.50    0.30
    2LZM     T115E   66.10    6.50    0.30
    2LZM     T115E   66.70    5.50    0.00
    2LZM     T152S   40.00    3.00   -2.60
    2LZM     T157A   38.80    2.00   -1.10
    2LZM     T157A   42.00    2.00   -1.40
    2LZM     T157A   46.20    2.50   -0.90
    2LZM     T157A   53.60    3.00   -0.50
    2LZM     T157C   42.00    2.00   -1.30
    2LZM     T157D   42.00    2.00   -1.10
    2LZM     T157E   38.80    2.00   -1.50
    2LZM     T157E   42.00    2.00   -1.50
    2LZM     T157E   46.20    2.50   -1.30
    2LZM     T157E   53.60    3.00   -0.80
    2LZM     T157F   42.00    2.00   -2.40
    2LZM     T157G   42.00    2.00   -1.10
    2LZM     T157H   42.00    2.00   -2.10
    2LZM     T157I   38.80    2.00   -2.10
    2LZM     T157I   42.00    2.00   -2.90
    2LZM     T157I   46.20    2.50   -1.90
    2LZM     T157I   53.60    3.00   -1.50
    2LZM     T157I   62.80    4.00   -2.10
    2LZM     T157I   64.50    6.00   -1.20
    2LZM     T157L   38.80    2.00   -1.70
    2LZM     T157L   42.00    2.00   -1.30
    2LZM     T157L   46.20    2.50   -1.70
    2LZM     T157L   53.60    3.00   -1.70
    2LZM     T157N   38.80    2.00   -1.00
    2LZM     T157N   42.00    2.00   -0.45
    2LZM     T157N   46.20    2.50   -1.10
    2LZM     T157N   53.60    3.00   -1.20
    2LZM     T157R   38.80    2.00   -1.10
    2LZM     T157R   42.00    2.00   -1.30
    2LZM     T157R   46.20    2.50   -0.60
    2LZM     T157R   53.60    3.00    0.30
    2LZM     T157S   42.00    2.00   -0.66
    2LZM     T157V   38.80    2.00   -1.70
    2LZM     T157V   42.00    2.00   -1.60
    2LZM     T157V   46.20    2.50   -1.60
    2LZM     T157V   53.60    3.00   -1.20
    2LZM     V111F   51.76    3.01   -1.43
    2LZM     V111F   64.89    5.70   -1.69
    2LZM     V111I   51.76    3.01   -0.69
    2LZM     V111I   64.89    5.70   -0.85
    2LZM     V131A   40.75    2.02    0.27
    2LZM     V131A   40.80    2.00    0.26
    2LZM     V131A   53.08    3.01    0.26
    2LZM     V131D   53.08    3.01    0.08
    2LZM     V131E   53.08    3.01    0.20
    2LZM     V131G   53.08    3.01   -0.68
    2LZM     V131I   53.08    3.01    0.16
    2LZM     V131L   53.08    3.01    0.09
    2LZM     V131M   53.08    3.01    0.12
    2LZM     V131S   53.08    3.01   -0.05
    2LZM     V131T   53.08    3.01   -0.12
    2LZM     V149C   40.00    3.00   -2.20
    2LZM     V149T   51.55    3.00   -2.80
    2RN2      A24V   50.10    3.00    0.73
    2RN2      A24V   52.70    5.50    0.88
    2RN2      A52C   53.00    3.20    0.80
    2RN2      A52D   53.00    3.20   -1.90
    2RN2      A52E   53.00    3.20   -1.50
    2RN2      A52F   53.00    3.20    0.50
    2RN2      A52G   53.00    3.20   -2.70
    2RN2      A52H   53.00    3.20   -3.60
    2RN2      A52I   53.00    3.20    1.90
    2RN2      A52K   53.00    3.20   -5.90
    2RN2      A52L   53.00    3.20    1.30
    2RN2      A52M   53.00    3.20    0.50
    2RN2      A52N   53.00    3.20   -1.80
    2RN2      A52P   53.00    3.20   -1.60
    2RN2      A52Q   53.00    3.20   -1.20
    2RN2      A52S   53.00    3.20   -1.80
    2RN2      A52T   53.00    3.20   -0.80
    2RN2      A52V   50.10    3.00    1.70
    2RN2      A52V   53.00    3.20    1.70
    2RN2      A52Y   53.00    3.20   -2.30
    2RN2      D10A   47.00    9.00    4.00
    2RN2      D10A   50.00    3.00    2.40
    2RN2      D10E   47.00    9.00    1.00
    2RN2      D10E   50.00    3.00    1.10
    2RN2      D10H   47.00    9.00    2.40
    2RN2      D10H   50.00    3.00    0.40
    2RN2      D10N   47.00    9.00    2.00
    2RN2      D10N   50.00    3.00   -0.70
    2RN2      D10S   47.00    9.00    2.70
    2RN2      D10S   50.00    3.00    0.70
    2RN2      D70A   47.00    9.00    1.10
    2RN2      D70A   50.00    3.00   -0.10
    2RN2      D70E   47.00    9.00    0.10
    2RN2      D70E   50.00    3.00    0.50
    2RN2      D70N   47.00    9.00    1.60
    2RN2      D70N   50.00    3.00   -0.30
    2RN2      D94E   49.80    3.00   -0.40
    2RN2      D94E   49.80    5.50   -0.40
    2RN2      E48A   47.00    9.00   -0.30
    2RN2      E48A   50.00    3.00   -0.10
    2RN2      E48D   47.00    9.00   -0.20
    2RN2      E48D   50.00    3.00    0.20
    2RN2      E48Q   47.00    9.00    0.30
    2RN2      E48Q   50.00    3.00   -0.10
    2RN2      G23A   50.10    3.00    0.70
    2RN2      G23A   50.90    3.00    0.70
    2RN2      G23A   52.50    5.50    0.50
    2RN2      G23A   52.70    5.50    0.50
    2RN2      G77A   49.80    3.00   -0.90
    2RN2      H62D   50.10    3.00    0.67
    2RN2      H62D   52.70    5.50   -0.17
    2RN2      H62P   49.80    3.00    1.00
    2RN2      H62P   50.10    3.00    1.00
    2RN2      H62P   50.90    3.00    1.00
    2RN2      H62P   52.00    5.50    1.10
    2RN2      H62P   52.50    5.50    1.10
    2RN2      H62P   52.70    5.50    1.10
    2RN2      H62R   50.10    3.00   -0.03
    2RN2      H62R   52.70    5.50    0.36
    2RN2      K91R   49.80    3.00    0.20
    2RN2      K91R   49.80    5.50    0.00
    2RN2      K95A   49.80    3.00    0.10
    2RN2      K95A   49.80    5.50    0.10
    2RN2      K95G   49.80    3.00    1.70
    2RN2      K95G   49.80    5.50    1.90
    2RN2      K95N   49.80    3.00    0.90
    2RN2      K95N   49.80    5.50    0.90
    2RN2      K95N   50.10    3.00    0.88
    2RN2      K95N   52.70    5.50    0.88
    2RN2      Q76L   50.10    3.00    0.24
    2RN2      Q80L   50.10    3.00    0.30
    2RN2      R41C   50.10    3.00    0.12
    2RN2      R41C   52.70    5.50    0.44
    2RN2      S68A   49.80    3.00   -0.50
    2RN2      S68G   49.80    3.00   -2.40
    2RN2      S68L   49.80    3.00   -0.50
    2RN2      S68T   49.80    3.00   -0.20
    2RN2      S68V   49.80    3.00    0.60
    2RN2      V74A   49.80    3.00   -2.20
    2RN2      V74A   52.00    5.50   -3.40
    2RN2      V74I   49.80    3.00    0.70
    2RN2      V74I   52.00    5.50    0.60
    2RN2      V74L   49.80    3.00    1.10
    2RN2      V74L   50.90    3.00    1.10
    2RN2      V74L   52.00    5.50    0.90
    2RN2      V74L   52.50    5.50    0.90
    2RN2     A125T   49.80    3.00    0.10
    2RN2     A125T   52.00    5.50    0.00
    2RN2     D134A   47.00    9.00    2.00
    2RN2     D134A   50.00    3.00    0.80
    2RN2     D134A   50.00    3.00    0.89
    2RN2     D134A   53.10    5.50    1.51
    2RN2     D134E   50.00    3.00    0.72
    2RN2     D134E   53.10    5.50    0.86
    2RN2     D134H   50.00    3.00    0.53
    2RN2     D134H   50.90    3.00    0.50
    2RN2     D134H   52.50    5.50    1.90
    2RN2     D134H   53.10    5.50    1.94
    2RN2     D134I   50.00    3.00    0.69
    2RN2     D134I   53.10    5.50    1.27
    2RN2     D134L   50.00    3.00    1.15
    2RN2     D134L   53.10    5.50    1.51
    2RN2     D134N   47.00    9.00    1.80
    2RN2     D134N   50.00    3.00   -0.10
    2RN2     D134N   53.10    5.50    0.89
    2RN2     D134Q   50.00    3.00    0.48
    2RN2     D134Q   53.10    5.50    1.32
    2RN2     D134S   50.00    3.00    0.26
    2RN2     D134S   53.10    5.50    1.08
    2RN2     D134T   50.00    3.00    0.12
    2RN2     D134T   53.10    5.50    1.08
    2RN2     D134V   50.00    3.00    0.31
    2RN2     D134V   53.10    5.50    1.12
    2RN2     E119V   50.10    3.00    0.09
    2RN2     E119V   52.70    5.50    0.74
    2RN2     E135K   50.10    3.00   -1.10
    2RN2     E135K   52.70    5.50   -0.22
    2RN2     K117R   50.10    3.00   -0.06
    2RN2     K117R   52.70    5.50    0.03
    2RN2     Q113P   49.80    3.00   -0.20
    2RN2     Q113P   52.00    5.50   -0.60
    2TRX      L78K   85.32    7.00   -3.90
    2TRX      L78R   85.32    7.00   -4.00
    3BLS     Y150F   54.60    6.80   -0.70
    3MBP      P48A   63.00    7.40    0.50
    3MBP      P48S   63.00    7.40    0.30
    3MBP     P133A   63.00    7.40   -0.30
    3MBP     P133S   63.00    7.40   -2.10
    3MBP     P159A   63.00    7.40   -1.80
    3MBP     P159S   63.00    7.40   -2.10
    3SSI      M73A   53.36    3.20    0.54
    3SSI      M73A   53.36    7.00    0.55
    3SSI      M73A   53.36    9.50    0.13
    3SSI      M73D   53.36    3.20    1.08
    3SSI      M73D   53.36    7.00    1.60
    3SSI      M73D   53.36    9.50    1.25
    3SSI      M73E   53.36    3.20    0.35
    3SSI      M73E   53.36    7.00    1.05
    3SSI      M73E   53.36    9.50    0.56
    3SSI      M73G   53.36    3.20   -0.21
    3SSI      M73G   53.36    7.00   -0.06
    3SSI      M73G   53.36    9.50   -0.49
    3SSI      M73I   53.36    3.20   -0.73
    3SSI      M73I   53.36    7.00   -0.94
    3SSI      M73I   53.36    9.50   -1.28
    3SSI      M73K   53.36    3.20    1.27
    3SSI      M73K   53.36    7.00    0.35
    3SSI      M73K   53.36    9.50    0.05
    3SSI      M73L   53.36    3.20   -0.13
    3SSI      M73L   53.36    7.00   -0.25
    3SSI      M73L   53.36    9.50   -0.55
    3SSI      M73V   53.36    3.20   -0.46
    3SSI      M73V   53.36    7.00   -0.66
    3SSI      M73V   53.36    9.50   -0.95
    3SSI      V13A   82.21    7.00   -6.78
    3SSI      V13A   82.21    9.50   -6.93
    3SSI      V13F   82.21    7.00   -5.69
    3SSI      V13F   82.21    9.50   -5.33
    3SSI      V13G   82.21    7.00  -10.30
    3SSI      V13G   82.21    9.50   -9.31
    3SSI      V13I   82.21    7.00   -0.84
    3SSI      V13I   82.21    9.50   -0.94
    3SSI      V13L   82.21    7.00   -2.21
    3SSI      V13L   82.21    9.50   -2.52
    3SSI      V13M   82.21    7.00   -5.92
    3SSI      V13M   82.21    9.50   -5.43
    3SSI     M103A   53.36    3.20   -1.35
    3SSI     M103A   80.70    9.50   -2.80
    3SSI     M103A   82.21    7.00   -2.32
    3SSI     M103G   80.70    9.50   -7.10
    3SSI     M103G   82.21    7.00   -6.82
    3SSI     M103I   53.36    3.20   -2.01
    3SSI     M103I   80.70    9.50   -2.29
    3SSI     M103I   82.21    7.00   -1.89
    3SSI     M103L   53.36    3.20    0.77
    3SSI     M103L   80.70    9.50   -0.29
    3SSI     M103L   82.21    7.00    0.15
    3SSI     M103V   53.36    3.20   -1.35
    3SSI     M103V   80.70    9.50   -2.22
    3SSI     M103V   82.21    7.00   -1.84
    451C      V78I   62.60    3.60    1.11
    4LYZ       F3Y   74.00    6.40   -0.45
    4LYZ      A31I   74.00    6.40    1.40
    4LYZ      A31L   74.00    6.40    1.80
    4LYZ      A31V   74.00    6.40    1.20
    4LYZ      F34Y   74.00    6.40    0.19
    4LYZ      G49A   65.60    2.70   -1.89
    4LYZ      G67A   65.60    2.70   -0.98
    4LYZ      G71A   65.60    2.70   -0.38
    4LYZ      H15L   74.00    6.40    0.76
    4LYZ      I55A   74.00    6.40   -4.40
    4LYZ      I55F   74.00    6.40   -2.46
    4LYZ      I55L   74.00    6.40   -0.45
    4LYZ      I55M   74.00    6.40   -2.27
    4LYZ      I55T   74.00    6.40   -4.96
    4LYZ      I55V   74.00    6.40   -0.91
    4LYZ      N19K   74.00    6.40   -1.06
    4LYZ      N77H   74.00    6.40   -0.38
    4LYZ      R21Q   74.00    6.40   -0.15
    4LYZ      R68K   74.00    6.40   -0.04
    4LYZ      R73K   74.00    6.40    0.23
    4LYZ      S91A   74.00    6.40   -0.15
    4LYZ      S91D   74.00    6.40   -2.31
    4LYZ      S91T   74.00    6.40    0.99
    4LYZ      S91V   74.00    6.40   -0.08
    4LYZ      S91Y   74.00    6.40   -3.07
    4LYZ      T40I   74.00    6.40   -2.20
    4LYZ      T40S   74.00    6.40   -0.27
    4LYZ     D101A   74.00    6.40    0.76
    4LYZ     D101E   74.00    6.40    0.00
    4LYZ     D101F   74.00    6.40    0.72
    4LYZ     D101G   74.00    6.40    0.45
    4LYZ     D101K   74.00    6.40    0.19
    4LYZ     D101N   74.00    6.40    0.04
    4LYZ     D101Q   74.00    6.40   -0.08
    4LYZ     D101R   74.00    6.40    0.27
    4LYZ     D101S   74.00    6.40    0.87
    4LYZ     G102A   65.60    2.70    0.02
    4LYZ     G102R   74.00    6.40    0.38
    4LYZ     G102V   74.00    6.40   -0.04
    4LYZ     G117A   65.60    2.70   -1.46
    4LYZ     Q121H   74.00    6.40   -0.45
    4LYZ     R114H   74.00    6.40    0.68
    5CRO      A36S   45.00    3.00    0.40
    5CRO      Q16L   45.00    3.00    2.80
    5CRO      Y26C   45.00    3.00    2.20
    5CRO      Y26C   45.00    7.00    2.20
    5CRO      Y26D   45.00    7.00    2.70
    5CRO      Y26F   45.00    7.00    0.40
    5CRO      Y26H   45.00    7.00    1.90
    5CRO      Y26L   45.00    7.00    1.10
    5CRO      Y26Q   45.00    7.00    1.40
    5CRO      Y26V   45.00    7.00    0.90
    5CRO      Y26W   45.00    7.00   -0.10
    CCBY      F82Y   25.00    6.00   -0.70
    CCBY      K73I   25.00    4.50   -0.40
    CCBY      K73V   25.00    4.50    0.10
    CCBY      K73W   25.00    4.50   -1.60
    CCBY      L85A   25.00    6.00   -2.80
    CCBY      N52A   26.85    4.60    0.63
    CCBY      N52H   26.85    4.60   -1.27
    CCBY      N52I   26.85    3.50    2.62
    CCBY      N52I   26.85    4.00    3.03
    CCBY      N52I   26.85    4.60    3.14
    CCBY      N52I   26.85    5.00    2.02
    CCBY      N52I   37.00    4.60    3.14
    CCBY      N52I   46.50    6.00    4.30
    CCBY      N52L   26.85    4.60    2.56
    CCBY      N52M   26.85    4.00    2.91
    CCBY      N52M   26.85    4.60    2.25
    CCBY      N52Q   26.85    4.60   -0.08
    CCBY      N52S   26.85    4.00    0.74
    CCBY      N52S   26.85    4.60   -0.05
    CCBY      N52S   26.85    5.00   -1.29
    CCBY      N52T   26.85    3.50    0.98
    CCBY      N52T   26.85    4.00    1.01
    CCBY      N52T   26.85    4.60    0.59
    CCBY      N52T   26.85    5.00   -0.53
    CCBY      N52V   26.85    4.00    2.44
    CCBY      N52V   26.85    4.60    1.67
    CCBY      P76G   25.00    4.60   -0.78
    CCBY      P76L   25.00    4.60   -3.44
    CCBY      P76R   25.00    4.60   -0.97
    CCBY      P76S   25.00    4.60   -1.89
    CCBY      P76V   25.00    4.60   -1.07
    CCBY      P76W   25.00    4.60   -2.38
    CCBY      P76Y   25.00    4.60   -2.07
    CCBY     C102A   46.50    6.00    2.90
    CCBY     C102S   46.50    6.00    2.80
    CCBY     C102T   51.40    4.70    0.50
    CCBY     C102T   51.40    4.70    5.30
    CCBY     C102T   57.10    6.00    0.80
    CCBY     C102T   57.10    6.00    5.70
   EYBPL      H31D   25.00    7.00   -1.60
   EYBPL      H48N   25.00    7.00   -5.00
   RPBPL      Y88C   60.00    8.00    2.40
  JG0184      C83S   25.00    6.60   -1.91
  TSEBAT      C81A   50.00    9.00   -0.69
  TSEBAT      C81G   50.00    9.00   -1.58
  TSEBAT      C81S   50.00    9.00   -1.41
  TSEBAT      C81V   50.00    9.00   -1.32
  TSEBAT      E49A   25.00    7.00   -0.08
  TSEBAT      E49A   25.00    9.00    0.59
  TSEBAT      E49C   25.00    7.00    0.01
  TSEBAT      E49C   25.00    9.00   -0.13
  TSEBAT      E49D   25.00    7.00   -0.80
  TSEBAT      E49D   25.00    9.00   -0.03
  TSEBAT      E49F   25.00    7.00   -0.86
  TSEBAT      E49F   25.00    9.00   -0.02
  TSEBAT      E49G   25.00    7.00    0.08
  TSEBAT      E49G   25.00    9.00    0.60
  TSEBAT      E49H   25.00    7.00    0.33
  TSEBAT      E49H   25.00    9.00    0.67
  TSEBAT      E49I   25.00    7.00    0.46
  TSEBAT      E49I   25.00    9.00    1.24
  TSEBAT      E49K   25.00    7.00    0.20
  TSEBAT      E49K   25.00    9.00    0.39
  TSEBAT      E49L   25.00    7.00    0.44
  TSEBAT      E49L   25.00    9.00    1.04
  TSEBAT      E49M   25.00    7.00   -0.05
  TSEBAT      E49M   25.00    9.00    0.52
  TSEBAT      E49N   25.00    7.00   -0.69
  TSEBAT      E49N   25.00    9.00    0.27
  TSEBAT      E49P   25.00    7.00    0.00
  TSEBAT      E49P   25.00    9.00    0.80
  TSEBAT      E49Q   25.00    7.00   -0.23
  TSEBAT      E49Q   25.00    9.00    0.54
  TSEBAT      E49S   25.00    7.00   -0.59
  TSEBAT      E49S   25.00    9.00    0.09
  TSEBAT      E49T   25.00    7.00   -0.62
  TSEBAT      E49T   25.00    9.00   -0.26
  TSEBAT      E49V   25.00    7.00    0.14
  TSEBAT      E49V   25.00    9.00    1.01
  TSEBAT      E49W   25.00    7.00   -0.97
  TSEBAT      E49W   25.00    9.00   -1.10
  TSEBAT      E49Y   25.00    7.00   -0.17
  TSEBAT      E49Y   25.00    9.00    0.26
  TSEBAT     C118A   50.00    9.00   -1.36
  TSEBAT     C118S   50.00    9.00   -2.27
  TSEBAT     C118V   50.00    9.00   -1.34
  TSEBAT     C154A   50.00    9.00   -1.03
  TSEBAT     C154S   50.00    9.00   -1.72
  TSEBAT     C154V   50.00    9.00   -1.12
  TSEBAT     F139W   23.00    7.80    0.09
  TSEBAT     F139W   23.00    7.80   -0.07
  TSEBAT     F258W   23.00    7.80    0.23
  TSEBAT     F258W   23.00    7.80   -0.16
__________________________________________

 Protein: Protein PDB of PIR code
 Mutation: Wild type residue+Position+new residue
 pH: -log[H+]
 T: Temperature
 DDG: DG(New)-DG(WT) with DG= Gfold - Gunfold in Kcal/mol
