# Supplementary material for: A three-state prediction of single point mutations on protein stability changes
Source: BMC Bioinformatics. 2008 Mar 26;9(Suppl 2):S6. doi: 10.1186/1471-2105-9-S2-S6 (PMC2323669; doi:10.1186/1471-2105-9-S2-S6)
Supplement: Additional file 2 – DB3D — The file containing the data used to train and testing the structure based method is available both as supplementary material as ASCII files and at the web site: . [file 1471-2105-9-S2-S6-S2.txt]

     PDB  Mutation     ASA     pH        T    DDG
__________________________________________________
    1A23      H32L   31.56   30.00    7.00    4.60
    1A23      H32L   31.56   30.00    7.00    5.30
    1A23      H32S   31.56   30.00    7.00    3.60
    1A23      H32S   31.56   30.00    7.00    5.20
    1A23      H32Y   31.56   30.00    7.00    0.50
    1A23      H32Y   31.56   30.00    7.00    6.80
    1AAR      F45W   18.49   25.00    5.00    0.32
    1AG2     E200K   79.39   25.00    7.00   -0.14
    1AG2     F198S    6.13   25.00    7.00   -2.46
    1AG2     M129V   44.38   25.00    7.00   -0.33
    1AG2     Q217R   22.96   25.00    7.00   -2.13
    1AG2     R208H   43.23   25.00    7.00   -1.44
    1AG2     T183A    2.45   25.00    7.00   -4.62
    1AG2     T190V   52.56   25.00    7.00   -0.17
    1AG2     V180I   27.00   25.00    7.00   -0.50
    1AG2     V210I    0.00   25.00    7.00   -0.26
    1AJ3      W22F   32.89   25.00    7.50   -1.11
    1ARR       P8L   32.63   20.00    7.50    2.40
    1ARR       P8L   32.63   25.00    7.50    2.49
    1ARR       P8L   32.63   53.40    7.50    2.55
    1AZP      V30I    0.00   50.00    7.00    0.70
    1B26     E231A   47.80   69.50    7.00   -0.17
    1B26     K193A    7.49   69.50    7.00    0.23
    1B26     R190A    1.09   69.50    7.00   -0.34
    1B5M      D60R   86.68   25.00    7.20    0.14
    1B5M      D60R   86.68   25.00    7.20    0.33
    1B5M      P81A   49.19   25.00    7.20   -0.65
    1B5M      P81A   49.19   25.00    7.20   -1.51
    1BNI       D8A   61.00   25.00    4.40   -0.69
    1BNI       D8A   61.00   25.00    6.30   -0.90
    1BNI       D8G   61.00   25.00    6.30   -1.17
    1BNI       D8S   61.00   25.00    6.30   -0.97
    1BNI       F7L   14.40   25.00    6.15   -4.60
    1BNI       I4A   34.05   25.00    6.30   -1.40
    1BNI       I4V   34.05   25.00    6.30   -0.60
    1BNI       N5A    8.67   25.00    6.30   -1.90
    1BNI       T6A   53.71   25.00    6.30   -2.10
    1BNI       T6A   53.71   25.00    6.30   -2.23
    1BNI       T6A   53.71   25.00    6.30   -2.53
    1BNI       T6D   53.71   25.00    6.30    0.11
    1BNI       T6E   53.71   25.00    6.30   -0.27
    1BNI       T6G   53.71   25.00    6.30   -1.20
    1BNI       T6G   53.71   25.00    6.30   -1.34
    1BNI       T6N   53.71   25.00    6.30   -1.27
    1BNI       T6P   53.71   25.00    6.30   -3.08
    1BNI       T6Q   53.71   25.00    6.30   -1.87
    1BNI       T6S   53.71   25.00    6.30   -0.22
    1BNI      A32C   83.76   25.00    6.30   -1.00
    1BNI      A32D   83.76   25.00    6.30   -0.70
    1BNI      A32E   83.76   25.00    6.30   -0.60
    1BNI      A32F   83.76   25.00    6.30   -0.70
    1BNI      A32G   83.76   25.00    6.30   -0.90
    1BNI      A32H   83.76   25.00    6.30   -0.80
    1BNI      A32I   83.76   25.00    6.30   -0.80
    1BNI      A32K   83.76   25.00    6.30   -0.20
    1BNI      A32L   83.76   25.00    6.30   -0.30
    1BNI      A32M   83.76   25.00    6.30   -0.30
    1BNI      A32N   83.76   25.00    6.30   -0.70
    1BNI      A32P   83.76   25.00    6.30   -4.10
    1BNI      A32Q   83.76   25.00    6.30   -0.50
    1BNI      A32R   83.76   25.00    6.30   -0.10
    1BNI      A32S   83.76   25.00    6.30   -0.40
    1BNI      A32T   83.76   25.00    6.30   -0.80
    1BNI      A32V   83.76   25.00    6.30   -0.90
    1BNI      A32W   83.76   25.00    6.30   -1.00
    1BNI      A32Y   83.76   25.00    6.30   -0.80
    1BNI      D12A   54.20   25.00    6.30    0.43
    1BNI      D12A   54.20   25.00    6.30   -0.30
    1BNI      D12G   54.20   25.00    4.40   -0.78
    1BNI      D12G   54.20   25.00    6.30   -1.29
    1BNI      D12S   54.20   25.00    6.30   -0.65
    1BNI      D22M   94.03   25.00    4.40   -0.27
    1BNI      D44E   77.72   25.00    6.30    0.10
    1BNI      D54A   19.71   25.00    6.30   -3.00
    1BNI      D54N   19.71   25.00    4.40   -2.46
    1BNI      D54N   19.71   25.00    4.40   -2.66
    1BNI      D54N   19.71   25.00    6.30   -2.40
    1BNI      D75N    0.35   25.00    6.30   -4.80
    1BNI      D93N   47.81   25.00    6.30   -4.11
    1BNI      E29A   48.20   25.00    6.30   -1.25
    1BNI      E29G   48.20   25.00    6.30   -1.80
    1BNI      E29G   48.20   25.00    6.30   -1.81
    1BNI      E29Q   48.08   25.00    6.30    0.00
    1BNI      E29S   48.20   25.00    6.30   -1.23
    1BNI      G34A   48.92   25.00    6.30   -3.12
    1BNI      G34D   48.92   25.00    6.30   -3.39
    1BNI      G34H   48.92   25.00    6.30   -2.65
    1BNI      G34K   48.92   25.00    6.30   -3.12
    1BNI      G34N   48.92   25.00    6.30   -2.75
    1BNI      G34R   48.92   25.00    6.30   -2.42
    1BNI      G34S   48.92   25.00    6.30   -3.20
    1BNI      G34T   48.92   25.00    6.30   -3.37
    1BNI      G65S   78.78   25.00    6.30    0.50
    1BNI      H18A   56.40   25.00    6.30   -1.85
    1BNI      H18D   56.40   25.00    6.30   -2.56
    1BNI      H18G   56.40   25.00    6.30   -0.70
    1BNI      H18K   56.40   25.00    6.30   -1.19
    1BNI      H18K   56.40   25.00    6.30   -1.20
    1BNI      H18N   56.40   25.00    6.30   -1.68
    1BNI      H18Q   56.40   25.00    6.30   -1.60
    1BNI      H18R   56.40   25.00    6.30   -1.17
    1BNI      H18S   56.40   25.00    6.30   -2.28
    1BNI      I25A   10.76   25.00    6.30   -3.50
    1BNI      I25V   10.76   25.00    6.30   -1.10
    1BNI      I51A    0.11   25.00    6.30   -4.70
    1BNI      I51V    0.11   25.00    4.40   -1.86
    1BNI      I51V    0.11   25.00    6.30   -1.80
    1BNI      I55A   51.89   25.00    6.30   -1.10
    1BNI      I55T   51.89   25.00    6.30   -0.60
    1BNI      I55V   51.89   25.00    6.30   -0.30
    1BNI      I76A    0.00   25.00    6.30   -1.90
    1BNI      I76V    0.00   25.00    6.30   -0.80
    1BNI      I88A    0.00   25.00    6.30   -4.00
    1BNI      I88A    0.00   25.00    6.30   -4.46
    1BNI      I88A    0.00   48.00    6.30   -3.90
    1BNI      I88L    0.00   25.00    6.30   -0.30
    1BNI      I88V    0.00   25.00    4.40   -1.47
    1BNI      I88V    0.00   25.00    6.30   -1.30
    1BNI      I88V    0.00   25.00    6.30   -1.49
    1BNI      I88V    0.00   48.00    6.30   -1.10
    1BNI      I96A    0.00   25.00    6.30   -3.20
    1BNI      I96A    0.00   25.00    6.30   -3.33
    1BNI      I96A    0.00   25.00    6.30   -3.52
    1BNI      I96A    0.00   25.00    6.30   -4.00
    1BNI      I96A    0.00   48.00    6.30   -3.20
    1BNI      I96V    0.00   25.00    4.40   -1.17
    1BNI      I96V    0.00   25.00    4.40   -1.18
    1BNI      I96V    0.00   25.00    6.30   -0.90
    1BNI      I96V    0.00   25.00    6.30   -0.95
    1BNI      I96V    0.00   25.00    6.30   -0.98
    1BNI      I96V    0.00   25.00    6.30   -1.10
    1BNI      I96V    0.00   48.00    6.30   -0.90
    1BNI      K19R   35.00   25.00    6.30    0.20
    1BNI      K27G   32.96   25.00    6.30   -0.40
    1BNI      K27G   32.96   25.00    6.30   -0.55
    1BNI      K62R   42.29   25.00    6.30   -0.50
    1BNI      K62R   42.68   25.00    6.30   -0.40
    1BNI      K66A   63.20   25.00    6.30    0.20
    1BNI      L14A    0.00   25.00    6.30   -4.30
    1BNI      L14A    0.00   25.00    6.30   -4.80
    1BNI      L14A    0.00   48.00    6.30   -4.20
    1BNI      L33Q   52.10   25.00    6.30   -1.30
    1BNI      L89T    0.00   25.00    6.30   -2.50
    1BNI      L89V    0.00   25.00    6.30   -0.30
    1BNI      N23A    9.29   25.00    6.30   -2.20
    1BNI      N41D   18.92   25.00    6.30   -2.50
    1BNI      N58A   15.92   25.00    6.30   -2.70
    1BNI      N58D   15.92   25.00    6.30    0.50
    1BNI      N77A   48.70   25.00    6.30   -1.60
    1BNI      N84A   34.70   25.00    6.30   -2.00
    1BNI      Q15I   38.63   25.00    6.30    1.00
    1BNI      Q31A   56.77   25.00    6.30    0.10
    1BNI      Q31G   56.77   25.00    6.30   -0.98
    1BNI      Q31S   56.77   25.00    6.30   -0.20
    1BNI      Q31S   56.77   25.00    6.30   -0.25
    1BNI      R69K   15.81   25.00    6.30   -3.13
    1BNI      R69M   15.81   25.00    4.40   -2.86
    1BNI      R69M   15.81   25.00    6.30   -2.12
    1BNI      R69S   15.81   25.00    6.30   -2.72
    1BNI      R83K   29.13   25.00    6.30   -4.13
    1BNI      R83Q   29.13   25.00    4.40   -1.58
    1BNI      R83Q   29.13   25.00    6.30   -2.05
    1BNI      S28A   66.98   25.00    6.30    0.41
    1BNI      S28E   66.98   25.00    6.30    0.40
    1BNI      S28G   66.98   25.00    6.30   -0.45
    1BNI      S85A   23.89   25.00    6.30   -0.12
    1BNI      S91A    0.94   25.00    4.40   -1.16
    1BNI      S91A    0.94   25.00    4.40   -1.38
    1BNI      S91A    0.94   25.00    6.30   -1.90
    1BNI      S92A   47.27   25.00    4.40   -2.83
    1BNI      S92A   47.27   25.00    6.30   -2.80
    1BNI      T16A   75.20   25.00    6.30   -0.27
    1BNI      T16G   75.20   25.00    6.30   -1.66
    1BNI      T16R   75.20   25.00    4.40    0.20
    1BNI      T16R   75.20   25.00    6.30    0.50
    1BNI      T16R   75.20   25.00    6.30   -0.48
    1BNI      T16S   75.20   25.00    6.30   -1.70
    1BNI      T16S   75.20   25.00    6.30   -1.87
    1BNI      T26A   28.48   25.00    6.30   -1.90
    1BNI      T26A   28.48   25.00    6.30   -2.11
    1BNI      T26A   28.48   25.00    6.30   -2.14
    1BNI      T26D   28.48   25.00    6.30   -0.08
    1BNI      T26E   28.48   25.00    6.30   -0.05
    1BNI      T26G   28.48   25.00    4.40   -2.08
    1BNI      T26G   28.48   25.00    6.30   -1.50
    1BNI      T26G   28.48   25.00    6.30   -1.58
    1BNI      T26N   28.48   25.00    6.30   -1.29
    1BNI      T26Q   28.48   25.00    6.30   -1.72
    1BNI      T26S   28.48   25.00    6.30   -0.56
    1BNI      T26V   28.48   25.00    6.30   -2.31
    1BNI      T79V   78.59   25.00    6.30    0.30
    1BNI      T99V    1.23   25.00    6.30   -2.70
    1BNI      V10A    0.00   25.00    6.30   -3.40
    1BNI      V10T    0.00   25.00    6.30   -2.50
    1BNI      V36A   46.71   25.00    6.30   -1.30
    1BNI      V36T   46.71   25.00    6.30   -1.10
    1BNI      V45A   27.91   25.00    6.30   -1.80
    1BNI      V45T   27.91   25.00    6.30   -2.40
    1BNI      Y13A   18.30   25.00    6.30   -3.30
    1BNI      Y13A   18.30   25.00    6.30   -3.71
    1BNI      Y13F   18.30   25.00    6.30   -0.41
    1BNI      Y17A   56.62   25.00    6.30   -2.00
    1BNI      Y17A   56.62   25.00    6.30   -2.26
    1BNI      Y17F   56.62   25.00    6.30   -0.30
    1BNI      Y17G   56.62   25.00    6.30   -4.03
    1BNI      Y17S   56.62   25.00    6.30   -2.57
    1BNI      Y24F    8.10   25.00    6.30    0.00
    1BNI      Y78F    4.40   25.00    6.30   -1.40
    1BNI      Y78F    4.40   25.00    6.30   -1.50
    1BNI     I109A   24.32   25.00    6.30   -2.10
    1BNI     I109V   24.32   25.00    6.30   -0.80
    1BNI     K108R   54.93   25.00    6.30    0.90
    1BNI     Q104A   51.51   25.00    6.30   -0.20
    1BNI     R110A   31.31   25.00    6.30   -0.40
    1BNI     T105V   62.29   25.00    6.30   -2.20
    1BNI     Y103F   28.22   25.00    6.30    0.00
    1BPI      G36S    0.76   72.60    4.60   -0.70
    1BTA      C82A   27.92   25.00    7.40    0.48
    1BVC       E4A   70.06   25.00    4.00   -0.55
    1BVC       E4A   70.06   25.00    4.00   -0.70
    1BVC       L9A   30.58   82.20    9.60   -0.40
    1BVC       Q8A   45.86    4.00    4.20    0.89
    1BVC       Q8A   45.86    4.00    4.20    1.07
    1BVC       Q8G   45.86    4.00    4.20   -0.50
    1BVC       Q8G   45.86    4.00    4.20   -0.63
    1BVC      D44A   73.42   25.00    4.00   -0.15
    1BVC      D44A   73.42   25.00    4.00   -0.20
    1BVC      D60A   38.24   25.00    4.00   -0.10
    1BVC      D60A   38.24   25.00    4.00   -0.15
    1BVC      E18A   44.88   25.00    4.00   -0.50
    1BVC      E18A   44.88   25.00    4.00   -0.70
    1BVC      G23A   20.33   82.20    9.60   -1.10
    1BVC      I28A    0.97   76.50   11.00   -1.30
    1BVC      I28L    0.97   76.50   11.00   -0.60
    1BVC      I28M    0.97   76.50   11.00   -0.60
    1BVC      I28V    0.97   76.50   11.00    0.00
    1BVC      K56A   58.63   25.00    4.00   -0.20
    1BVC      K56A   58.63   25.00    4.00   -0.25
    1BVC      K77A   49.00   25.00    4.00   -0.02
    1BVC      K77A   49.00   25.00    4.00   -0.05
    1BVC      L11A   24.03   82.20    9.60   -0.40
    1BVC      L29A    2.62   76.50   11.00   -2.40
    1BVC      L29I    2.62   76.50   11.00   -1.10
    1BVC      L29M    2.62   76.50   11.00    0.10
    1BVC      L29V    2.62   76.50   11.00   -1.70
    1BVC      L49I    3.28   76.50   11.00   -0.80
    1BVC      L69A    0.60   76.50   11.00   -1.20
    1BVC      L69I    0.60   76.50   11.00    0.00
    1BVC      L69M    0.60   76.50   11.00    0.00
    1BVC      L69V    0.60   76.50   11.00   -0.10
    1BVC      P88A   52.85   82.20    9.60    0.60
    1BVC      T51A   46.14   82.20    9.60   -1.40
    1BVC      T67A   66.33   82.20    9.60   -0.30
    1BVC      V13A    0.00   82.20    9.60   -0.70
    1BVC      V66A   37.09   82.20    9.60    0.80
    1BVC     E109A   56.84    4.00    4.20    0.17
    1BVC     E109A   56.84    4.00    4.20    0.36
    1BVC     E109G   56.84    4.00    4.20   -0.89
    1BVC     E109G   56.84    4.00    4.20   -0.96
    1BVC     G129A   36.85   82.20    9.60    1.10
    1BVC     H116A   49.48   82.20    9.60    0.20
    1BVC     I111A    2.70   76.50   11.00   -1.80
    1BVC     I111L    2.70   76.50   11.00   -0.60
    1BVC     I111M    2.70   76.50   11.00   -1.10
    1BVC     I142A    0.00   82.20    9.60   -1.90
    1BVC     I142A    0.16   76.50   11.00   -1.10
    1BVC     I142L    0.16   76.50   11.00    0.60
    1BVC     I142M    0.16   76.50   11.00    0.90
    1BVC     I142V    0.16   76.50   11.00   -0.10
    1BVC     K140A   63.98    4.00    4.20    0.35
    1BVC     K140A   63.98    4.00    4.20    0.60
    1BVC     L135I    1.04   76.50   11.00   -1.50
    1BVC     L135M    1.04   76.50   11.00   -0.80
    1BVC     L135V    1.04   76.50   11.00   -2.20
    1BVC     L137A   12.02   82.20    9.60   -1.80
    1BVC     L149A   32.22   82.20    9.60   -1.60
    1BVC     S117A   63.99   82.20    9.60   -0.30
    1BVC     V114A    6.51   82.20    9.60   -1.40
    1C9O       Q2L   38.69   70.00    7.00    0.29
    1C9O       Q2L   38.69   70.00    7.00    0.55
    1C9O       R3A   67.29   70.00    7.00   -1.05
    1C9O       R3A   67.29   70.00    7.00   -1.89
    1C9O       R3E   67.29   70.00    7.00   -1.00
    1C9O       R3E   67.29   70.00    7.00   -2.75
    1C9O       R3K   67.29   70.00    7.00   -0.14
    1C9O       R3K   67.29   70.00    7.00   -0.19
    1C9O       R3L   67.29   70.00    7.00   -0.22
    1C9O       R3L   67.29   70.00    7.00   -0.93
    1C9O      E46A   32.05   70.00    7.00   -0.12
    1C9O      E46A   32.05   70.00    7.00   -0.22
    1C9O      G23Q   58.58   70.00    7.00   -0.29
    1C9O      G23Q   58.58   70.00    7.00   -0.31
    1C9O      L66E   61.22   70.00    7.00   -1.24
    1C9O      L66E   61.22   70.00    7.00   -1.27
    1C9O      N11S   50.89   70.00    7.00    0.22
    1C9O      N11S   50.89   70.00    7.00    0.33
    1C9O      Q53E   58.85   70.00    7.00    0.00
    1C9O      Q53E   58.85   70.00    7.00   -0.10
    1C9O      S24D   82.85   70.00    7.00    0.19
    1C9O      S24D   82.85   70.00    7.00    0.22
    1C9O      T31S   22.13   70.00    7.00    0.17
    1C9O      T31S   22.13   70.00    7.00    0.19
    1C9O      V64T   40.34   70.00    7.00   -0.19
    1C9O      V64T   40.34   70.00    7.00   -0.26
    1C9O      Y15F   31.07   70.00    7.00    0.07
    1C9O      Y15F   31.07   70.00    7.00   -0.05
    1CHK      W28F   10.48   42.70    7.00   -3.56
    1CHK      W28F   10.48   43.20    7.00   -4.43
    1CHK      W28F   10.48   52.20    7.00   -1.76
    1CHK     W101F    0.00   42.70    7.00   -3.91
    1CHK     W101F    0.00   43.20    7.00   -4.27
    1CHK     W101F    0.00   52.20    7.00   -1.89
    1CHK     W227F    3.62   42.70    7.00   -2.97
    1CHK     W227F    3.62   43.20    7.00   -2.51
    1CHK     W227F    3.62   52.20    7.00   -1.31
    1CSP       E3L   44.88   70.00    7.00    0.41
    1CSP       E3L   44.88   70.00    7.00    1.60
    1CSP       E3R   44.88   70.00    7.00    0.77
    1CSP       E3R   44.88   70.00    7.00    2.66
    1CSP      E66L   26.79   70.00    7.00    1.44
    1CSP      E66L   26.79   70.00    7.00    2.11
    1CSP      F15A   27.40   45.00    7.00    1.12
    1CSP      F15A   27.40   45.00    7.00   -0.96
    1CSP      F15A   27.40   45.00    7.00   -2.05
    1CSP      F15A   27.40   60.00    7.00   -1.67
    1CSP      F17A   29.55   45.00    7.00    0.55
    1CSP      F17A   29.55   45.00    7.00   -0.81
    1CSP      F17A   29.55   45.00    7.00   -1.52
    1CSP      F17A   29.55   60.00    7.00   -1.34
    1CSP      F27A   35.72   45.00    7.00   -0.12
    1CSP      F27A   35.72   45.00    7.00   -0.89
    1CSP      F27A   35.72   60.00    7.00   -0.69
    1CSP      F38A   80.52   60.00    7.00    0.31
    1CYO      F35H    9.92   66.20    7.00   -2.82
    1CYO      F35L    9.92   66.20    7.00   -1.87
    1CYO      F35Y    9.92   66.20    7.00    0.79
    1EL1      A93S   57.26   66.40    4.50   -0.26
    1EL1      H21G   57.50   66.40    4.50   -0.48
    1EL1      I56L    0.05   66.40    4.50   -0.24
    1EL1     V109K    7.09   66.40    4.50   -0.43
    1FGA      C83S    0.07   25.00    6.60   -1.91
    1FGA      H93G   23.09   39.45    6.60    1.60
    1FGA      H93G   68.77   25.00    6.60    0.55
    1FGA     C117S   21.44   25.00    6.60   -0.62
    1FGA     C117S   21.44   39.45    6.60   -0.26
    1G6N     S128A   10.07   20.00    7.90   -0.26
    1G6N     S128P   10.07   20.00    7.90    0.14
    1HUE      A27S    0.00   63.90    7.00   -1.19
    1HUE      A56S   72.60   63.90    7.00   -0.13
    1HUE      M69I   30.58   63.90    7.00    0.00
    1HUE      S31T   20.65   63.90    7.00    0.41
    1HUE      V42I    0.20   63.90    7.00   -0.82
    1IGV      D19N   47.54   25.00    7.00    0.74
    1IGV      E17Q   63.77   25.00    7.00    0.38
    1IGV      E26Q   73.55   25.00    7.00    0.09
    1LZ1       A9S    0.00   64.90    2.70   -0.02
    1LZ1       E7Q   30.97   65.00    2.20    0.10
    1LZ1       E7Q   30.97   65.00    2.30   -0.43
    1LZ1       E7Q   30.97   65.00    4.00   -1.44
    1LZ1       E7Q   30.97   65.00    4.50   -1.29
    1LZ1       K1A   34.61   64.90    2.70   -0.60
    1LZ1       K1M   34.61   64.90    2.70   -0.12
    1LZ1       L8T    0.00   64.90    2.70   -3.73
    1LZ1       V2A   69.29   49.20    2.70   -1.51
    1LZ1       V2A   69.42   64.90    2.70   -1.51
    1LZ1       V2F   69.42   64.90    2.70   -0.86
    1LZ1       V2G   69.42   64.90    2.70   -2.30
    1LZ1       V2I   69.42   64.90    2.70    1.10
    1LZ1       V2L   69.42   64.90    2.70   -0.05
    1LZ1       V2M   69.42   64.90    2.70   -0.31
    1LZ1      A32L    0.00   64.90    2.70   -0.10
    1LZ1      A32S    0.00   64.90    2.70   -0.33
    1LZ1      A47P   76.50   68.80    2.80    0.10
    1LZ1      A92S    2.72   64.90    2.70    0.81
    1LZ1      A96M    0.00   64.90    2.70    0.02
    1LZ1      A96S    0.00   64.90    2.70   -1.00
    1LZ1      C77A   14.67   57.00    3.00   -4.60
    1LZ1      D18N   46.56   65.00    2.20   -0.53
    1LZ1      D18N   46.56   65.00    4.00   -1.70
    1LZ1      D49N   50.52   65.00    2.20    0.00
    1LZ1      D49N   50.52   65.00    4.00   -1.00
    1LZ1      D67N   24.01   65.00    2.20   -0.24
    1LZ1      D67N   24.01   65.00    2.30   -0.26
    1LZ1      D67N   24.01   65.00    4.00   -2.25
    1LZ1      D67N   24.01   65.00    4.50   -1.70
    1LZ1      D91P   34.35   68.80    2.80   -0.40
    1LZ1      E35L   20.03   64.90    2.70   -0.53
    1LZ1      G37A   49.68   64.90    2.70   -0.29
    1LZ1      G37Q   49.68   64.90    2.70   -0.26
    1LZ1      H78A   83.62   64.90    2.70   -0.14
    1LZ1      H78G   83.62   64.90    2.70   -0.12
    1LZ1      I23A    8.27   64.90    2.70   -2.54
    1LZ1      I23V    6.65   49.20    2.70   -0.41
    1LZ1      I23V    8.27   64.90    2.70   -0.36
    1LZ1      I56A    0.38   64.90    2.70   -3.71
    1LZ1      I56F    0.38   64.90    2.70   -4.09
    1LZ1      I56L    0.38   64.90    2.70   -0.10
    1LZ1      I56M    0.38   64.90    2.70   -1.77
    1LZ1      I56T    0.38   64.90    2.70   -3.64
    1LZ1      I56V    0.38   49.20    2.70   -1.34
    1LZ1      I56V    0.38   64.90    2.70   -1.20
    1LZ1      I59A    1.62   49.20    2.70   -1.32
    1LZ1      I59A    1.62   64.90    2.70   -1.72
    1LZ1      I59F    1.62   64.90    2.70   -0.81
    1LZ1      I59G    1.62   64.90    2.70   -3.83
    1LZ1      I59L    1.62   64.90    2.70    0.00
    1LZ1      I59M    1.62   64.90    2.70   -1.29
    1LZ1      I59S    1.62   64.90    2.70   -3.59
    1LZ1      I59T    1.62   64.90    2.70   -2.22
    1LZ1      I59V    1.46   49.20    2.70   -0.93
    1LZ1      I59V    1.62   64.90    2.70   -1.10
    1LZ1      I59Y    1.62   64.90    2.70   -3.78
    1LZ1      I89A    2.92   64.90    2.70   -2.70
    1LZ1      I89V    2.86   49.20    2.70   -0.35
    1LZ1      I89V    2.92   64.90    2.70   -0.48
    1LZ1      P71G   54.05   68.80    2.80   -1.60
    1LZ1      Q58A    7.22   64.90    2.70    0.91
    1LZ1      Q58G    7.22   64.90    2.70    1.87
    1LZ1      R21A   63.62   64.90    2.70    1.32
    1LZ1      R21G   63.62   64.90    2.70    1.15
    1LZ1      R50A   61.62   64.90    2.70    0.43
    1LZ1      R50G   61.62   64.90    2.70    0.26
    1LZ1      V74A   60.70   64.90    2.70   -0.36
    1LZ1      V74A   62.39   49.20    2.70   -0.43
    1LZ1      V74F   60.70   64.90    2.70   -0.29
    1LZ1      V74G   60.70   64.90    2.70   -0.22
    1LZ1      V74I   60.70   64.90    2.70    0.45
    1LZ1      V74L   60.70   64.90    2.70    0.19
    1LZ1      V74M   60.70   64.90    2.70    0.65
    1LZ1      V74S   60.70   64.90    2.70   -0.38
    1LZ1      V93A    2.47   64.90    2.70   -0.74
    1LZ1      V93A    2.86   49.20    2.70   -1.00
    1LZ1      V93T    2.47   64.90    2.70   -0.67
    1LZ1      V99A    1.69   64.90    2.70   -0.98
    1LZ1      V99A    2.21   49.20    2.70   -0.89
    1LZ1      V99T    1.69   64.90    2.70   -0.50
    1LZ1      Y20F   23.82   64.90    2.70   -0.50
    1LZ1      Y38A    8.42   64.90    2.70   -2.49
    1LZ1      Y38F    8.42   64.90    2.70   -0.19
    1LZ1      Y38G    8.42   64.90    2.70   -2.32
    1LZ1      Y45F   58.73   64.90    2.70    0.07
    1LZ1      Y54F    8.19   64.90    2.70   -0.96
    1LZ1      Y63F   52.46   64.90    2.70   -0.24
    1LZ1     D102N   34.84   65.00    2.20    0.17
    1LZ1     D102N   34.84   65.00    2.30    0.14
    1LZ1     D102N   34.84   65.00    4.00   -0.67
    1LZ1     D102N   34.84   65.00    4.50    0.07
    1LZ1     D120N   64.33   65.00    2.20    0.10
    1LZ1     D120N   64.33   65.00    2.30    0.19
    1LZ1     D120N   64.33   65.00    4.00   -0.67
    1LZ1     D120N   64.33   65.00    4.50    0.05
    1LZ1     I106A    2.54   64.90    2.70   -0.93
    1LZ1     I106V    2.54   64.90    2.70   -0.72
    1LZ1     I106V    7.03   49.20    2.70   -0.98
    1LZ1     N118A  102.25   64.90    2.70    0.19
    1LZ1     N118G  102.25   64.90    2.70    0.05
    1LZ1     P103G  103.17   68.80    2.80   -0.10
    1LZ1     V100A    0.59   49.20    2.70   -0.57
    1LZ1     V100A    0.59   64.90    2.70   -0.26
    1LZ1     V100F    0.59   64.90    2.70   -1.65
    1LZ1     V100T    0.59   64.90    2.70   -0.29
    1LZ1     V110A   60.12   64.90    2.70    0.53
    1LZ1     V110A   61.87   49.20    2.70    0.07
    1LZ1     V110F   60.12   64.90    2.70   -0.05
    1LZ1     V110G   60.12   64.90    2.70    0.48
    1LZ1     V110I   60.12   64.90    2.70    0.86
    1LZ1     V110L   60.12   64.90    2.70    0.07
    1LZ1     V110M   60.12   64.90    2.70    0.53
    1LZ1     V110P   60.12   68.80    2.80    0.50
    1LZ1     V121A   10.74   64.90    2.70   -1.44
    1LZ1     V121A   14.18   49.20    2.70   -1.75
    1LZ1     V125A   18.41   64.90    2.70   -1.32
    1LZ1     V125A   20.43   49.20    2.70   -1.60
    1LZ1     V130A   39.43   49.20    2.70   -1.12
    1LZ1     V130A   46.52   64.90    2.70   -0.84
    1LZ1     Y124F    8.75   64.90    2.70   -0.36
    1MBG     V103A    0.00   25.00    7.50   -2.32
    1MBG     V103I    0.00   25.00    7.50    0.69
    1MBG     V103L    0.00   25.00    7.50    2.44
    1N0J      I58T   57.35   70.00    7.80   -2.70
    1ONC      M23L    0.00   25.00    2.00   -2.51
    1ONC      M23L    0.00   25.00    2.50   -2.30
    1ONC      M23L    0.00   25.00    3.00   -2.78
    1ONC      M23L    0.00   25.00    3.50   -2.89
    1ONC      M23L    0.00   25.00    4.00   -2.42
    1ONC      M23L    0.00   25.00    5.00   -2.66
    1ONC      M23L    0.00   25.00    6.00   -2.66
    1ONC      M23L    0.00   25.00    7.00   -2.22
    1ONC      M23L    0.00   25.00    8.00   -2.39
    1OTR       V5A    0.00   50.00    3.75   -3.01
    1OTR       V5N    0.00   50.00    3.75   -5.38
    1OTR       V5T    0.00   50.00    3.75   -3.73
    1OTR      E34C   41.67   65.00    3.00    0.91
    1OTR      E34G   41.67   65.00    3.00    1.39
    1OTR      E34H   41.67   65.00    3.00   -3.92
    1OTR      E34I   41.67   65.00    3.00    1.65
    1OTR      E34K   41.67   65.00    3.00   -2.15
    1OTR      E34L   41.67   65.00    3.00    1.36
    1OTR      E34P   41.67   65.00    3.00   -2.13
    1OTR      E34Q   41.67   65.00    3.00   -1.46
    1OTR      E34S   41.67   65.00    3.00    0.12
    1OTR      E34T   41.67   65.00    3.00    1.51
    1OTR      E34W   41.67   65.00    3.00    1.32
    1OTR      I30L    0.00   50.00    3.00   -1.96
    1OTR      I36F   15.62   50.00    3.00   -0.86
    1OTR      I36L   15.62   50.00    3.00   -1.32
    1OTR      I36V   15.62   50.00    3.00   -0.79
    1OTR      L67A    0.05   50.00    3.75   -2.82
    1OTR      L67N    0.05   50.00    3.75   -3.40
    1OTR      L67S    0.05   50.00    3.75   -3.30
    1OTR      L67T    0.05   50.00    3.75   -2.92
    1OTR      Q41L    0.11   50.00    3.75   -0.26
    1OTR      Q41N    0.11   50.00    3.75   -2.56
    1OTR      Q41S    0.11   50.00    3.75   -1.27
    1OTR      Q41T    0.11   50.00    3.75   -0.43
    1OTR      Q41V    0.11   50.00    3.75   -0.05
    1OTR      V17A    1.82   50.00    3.75   -1.63
    1OTR      V17N    1.82   50.00    3.75   -4.90
    1OTR      V17T    1.82   50.00    3.75   -1.89
    1PGA      T53C   20.98   60.00    5.20    0.78
    1PGA      T53D   20.98   60.00    5.20   -0.85
    1PGA      T53E   20.98   60.00    5.20    0.23
    1PGA      T53F   20.98   60.00    5.20    1.08
    1PGA      T53G   20.98   60.00    5.20   -1.21
    1PGA      T53H   20.98   60.00    5.20    0.37
    1PGA      T53I   20.98   60.00    5.20    1.25
    1PGA      T53K  -29.13   60.00    5.20    0.35
    1PGA      T53L   20.98   60.00    5.20    0.45
    1PGA      T53M   20.98   60.00    5.20    0.90
    1PGA      T53N   20.98   60.00    5.20    0.52
    1PGA      T53Q   20.98   60.00    5.20    0.38
    1PGA      T53R   20.98   60.00    5.20    0.40
    1PGA      T53S   20.98   60.00    5.20    0.87
    1PGA      T53T   20.98   60.00    5.20    1.36
    1PGA      T53V   20.98   60.00    5.20    0.94
    1PGA      T53W   20.98   60.00    5.20    1.04
    1PGA      T53Y   20.98   60.00    5.20    1.63
    1POH      K49A   44.53   25.00    7.00    1.60
    1POH      K49D   44.53   25.00    7.00    1.80
    1POH      K49E   44.53   25.00    7.00    2.10
    1POH      K49G   44.53   25.00    7.00    1.20
    1POH      K49M   44.53   25.00    7.00    1.00
    1POH      K49N   44.53   25.00    7.00    0.40
    1POH      K49Q   44.53   25.00    7.00    1.50
    1POH      K49R   44.53   25.00    7.00   -0.20
    1POH      K49S   44.53   25.00    7.00    1.20
    1RN1       N9A   30.05   25.00    7.00   -0.90
    1RN1       N9A   30.05   50.90    7.00   -0.71
    1RN1      A21C   55.44    0.00    2.50   -0.74
    1RN1      A21D   55.44    0.00    2.50    0.33
    1RN1      A21D   55.44    0.00    7.00   -0.71
    1RN1      A21E   55.44    0.00    2.50    0.05
    1RN1      A21E   55.44    0.00    7.00   -0.69
    1RN1      A21F   55.44    0.00    2.50   -0.57
    1RN1      A21G   55.44    0.00    2.50   -0.90
    1RN1      A21H   55.44    0.00    2.50   -0.56
    1RN1      A21H   55.44    0.00    7.00   -0.17
    1RN1      A21I   55.44    0.00    2.50   -0.44
    1RN1      A21K   55.44    0.00    2.50   -0.51
    1RN1      A21L   55.44    0.00    2.50   -0.13
    1RN1      A21M   55.44    0.00    2.50   -0.15
    1RN1      A21N   55.44    0.00    2.50    0.34
    1RN1      A21Q   55.44    0.00    2.50   -0.26
    1RN1      A21Q   55.44    0.00    7.00   -0.40
    1RN1      A21R   55.44    0.00    2.50   -0.41
    1RN1      A21S   55.44    0.00    2.50   -0.49
    1RN1      A21S   55.44    0.00    7.00   -0.40
    1RN1      A21T   55.44    0.00    2.50   -0.57
    1RN1      A21V   55.44    0.00    2.50   -0.66
    1RN1      A21W   55.44    0.00    2.50   -0.30
    1RN1      A21Y   55.44    0.00    2.50   -0.39
    1RN1      D76A    2.36   15.00    7.00   -3.70
    1RN1      D76A    2.36   15.00    7.00   -3.80
    1RN1      D76N    2.36   15.00    7.00   -3.10
    1RN1      D76S    2.36   15.00    7.00   -3.10
    1RN1      D76S    2.36   15.00    7.00   -3.30
    1RN1      H40T   36.34   25.00    6.00   -0.26
    1RN1      H92A   21.33   25.00    6.00   -0.62
    1RN1      N36A   46.31   25.00    7.00    0.03
    1RN1      N36A   46.31   50.90    7.00    0.00
    1RN1      N44A   33.95   25.00    7.00   -2.08
    1RN1      N44A   33.95   50.80    7.00   -1.60
    1RN1      N44A   33.95   50.90    7.00   -1.86
    1RN1      N44D   33.95   50.80    7.00   -1.60
    1RN1      N44S   33.95   50.80    7.00   -1.50
    1RN1      N81A    3.96   25.00    7.00   -2.87
    1RN1      N81A    3.96   50.90    7.00   -2.91
    1RN1      S12A   37.46   25.00    7.00   -1.23
    1RN1      S12A   37.46   50.90    7.00   -1.08
    1RN1      S17A   53.50   25.00    7.00    0.67
    1RN1      S17A   53.50   50.90    7.00    0.57
    1RN1      S64A   72.01   25.00    7.00   -1.44
    1RN1      S64A   72.01   50.90    7.00   -1.56
    1RN1      W59Y    0.75   25.00    6.00   -0.93
    1RN1      Y11F    2.76   25.00    7.00   -2.11
    1RN1      Y11F    2.76   50.90    7.00   -2.03
    1RN1      Y24W   16.66   25.00    6.00    1.24
    1RN1      Y42F    6.50   25.00    7.00    1.14
    1RN1      Y42F    6.50   50.90    7.00    1.15
    1RN1      Y42W    6.50   25.00    6.00   -0.14
    1RN1      Y45W   59.66   25.00    6.00    0.74
    1RN1      Y56F   11.37   25.00    7.00   -0.78
    1RN1      Y56F   11.37   50.90    7.00   -0.71
    1RN1      Y57F    6.32   25.00    7.00   -0.50
    1RN1      Y57F    6.32   50.90    7.00   -0.44
    1RN1      Y68F    3.74   25.00    7.00   -1.36
    1RN1      Y68F    3.74   50.90    7.00   -1.35
    1ROP      L41A   46.53   25.00    6.00   -6.12
    1ROP      L41V   46.53   25.00    6.00   -2.53
    1RTB      P93A   73.29   56.05    4.20   -2.70
    1RTB      P93G   73.29   61.60    6.00   -2.20
    1RTB      P93G   73.29   61.80    6.00   -2.60
    1RTB      P93S   73.29   56.05    4.20   -2.10
    1RTB      Y97A    2.95   63.30    5.00  -12.00
    1RTB      Y97F    2.95   63.30    5.00   -3.54
    1RTB      Y97G    2.95   63.30    5.00  -11.70
    1RTB     P114A   79.00   56.05    4.20   -3.20
    1RTB     P114G   79.00   56.05    4.20   -2.80
    1RTB     P114G   79.00   61.60    6.00   -3.30
    1RTB     P114G   79.00   61.80    6.00   -3.60
    1RX4      L28R   67.72   15.00    7.80    0.50
    1RX4      V75A    7.94   15.00    7.80   -0.20
    1RX4      V75C    7.94   15.00    7.80   -0.20
    1RX4      V75H    7.94   15.00    6.50   -1.90
    1RX4      V75H    7.94   15.00    7.80   -1.70
    1RX4      V75I    7.94   15.00    7.80   -2.00
    1RX4      V75R    7.94   15.00    7.80   -2.80
    1RX4      V75S    7.94   15.00    7.80   -1.90
    1RX4      V75Y    7.94   15.00    7.80   -2.30
    1RX4     E139K   42.36   15.00    7.80   -2.36
    1RX4     E139Q   42.36   15.00    7.80   -1.36
    1SAR       T5V   58.54   48.40    7.00    0.00
    1SAR       V2T   23.75   48.40    7.00   -0.90
    1SAR      E41K   59.53   49.00    7.00   -0.70
    1SAR      E41K   59.53   55.60    5.50   -1.50
    1SAR      E54Q    8.93   55.60    5.50   -2.30
    1SAR      E74K   80.48   49.00    7.00    0.90
    1SAR      E74K   80.48   55.60    5.50    0.10
    1SAR      H85Q   51.84   49.00    7.00    0.00
    1SAR      H85Q   51.84   55.60    5.50    0.00
    1SAR      N39A   11.68   48.40    7.00   -2.20
    1SAR      N39D   11.68   48.40    7.00   -1.50
    1SAR      N39S   11.68   48.40    7.00   -2.30
    1SAR      Q38A   58.40   49.00    7.00    1.00
    1SAR      Q38A   58.40   55.60    5.50    0.40
    1SAR      R65A   13.67   49.00    7.00   -1.00
    1SAR      R65A   13.67   55.60    5.50   -1.30
    1SAR      T16V   36.99   48.40    7.00    0.30
    1SAR      T18V    4.61   48.40    7.00   -1.40
    1SAR      T56V    2.24   48.40    7.00   -1.90
    1SAR      T59V   24.01   48.40    7.00   -1.70
    1SAR      T67V   48.09   48.40    7.00    0.00
    1SAR      T72V   13.84   48.40    7.00   -0.20
    1SAR      T82V    1.01   48.40    7.00   -1.70
    1SAR      V36T   30.45   48.40    7.00   -1.30
    1SAR      V43T   24.79   48.40    7.00   -0.50
    1SAR      V57T    0.00   48.40    7.00   -4.40
    1SHG      D48G   72.38   24.85    2.00    0.98
    1SHG      D48G   72.38   24.85    2.50    0.69
    1SHG      D48G   72.38   24.85    3.00    0.57
    1SHG      D48G   72.38   24.85    3.50    1.05
    1SSO      I29V    1.03   50.00    7.00   -0.40
    1STN      A60G   55.08   20.00    7.00   -1.50
    1STN      A60V   55.08   20.00    7.00   -2.90
    1STN      A90S    0.00   20.00    7.00   -2.00
    1STN      A90S    0.00   47.00    5.00   -2.60
    1STN      A90S    0.00   51.40    7.00   -2.50
    1STN      D77A    2.50   20.00    7.00   -3.20
    1STN      D77G    2.50   20.00    7.00   -2.20
    1STN      D83A   24.71   20.00    7.00   -3.90
    1STN      D83G   24.71   20.00    7.00   -2.80
    1STN      D95A   39.42   20.00    7.00   -3.60
    1STN      D95G   39.42   20.00    7.00   -3.10
    1STN      E73A   26.22   20.00    7.00   -1.60
    1STN      F61A   27.90   20.00    7.00   -2.40
    1STN      F61G   27.90   20.00    7.00   -4.70
    1STN      F76A    8.47   20.00    7.00   -4.10
    1STN      F76G    8.47   20.00    7.00   -4.70
    1STN      G79S   23.63   20.00    7.00   -2.40
    1STN      G79S   23.63   40.00    5.28   -1.80
    1STN      G79S   23.63   47.00    5.00   -1.20
    1STN      G79S   23.63   51.40    7.00   -1.30
    1STN      G88V    0.13   47.00    5.00    0.60
    1STN      G88V    0.13   51.40    7.00    0.50
    1STN      H46Y   21.06   40.00    5.38    0.00
    1STN      I18G   26.54   20.00    7.00   -2.60
    1STN      I18M   26.54   40.00    5.42   -0.20
    1STN      L25A    0.00   47.00    5.00   -2.80
    1STN      L25A    0.00   51.40    7.00   -2.60
    1STN      L36A    0.00   20.00    7.00   -3.60
    1STN      L36G    0.00   20.00    7.00   -5.40
    1STN      L37A    7.10   20.00    7.00   -1.80
    1STN      L37G    7.10   20.00    7.00   -3.90
    1STN      L89F   14.15   40.00    5.38   -1.20
    1STN      T33S   24.59   20.00    7.00   -1.40
    1STN      T62A    0.00   20.00    7.00   -2.40
    1STN      T62G    0.00   20.00    7.00   -3.40
    1STN      V23F    0.13   40.00    5.35   -1.50
    1STN      V66L    1.50   47.00    5.00    0.60
    1STN      V66L    1.50   51.40    7.00    0.80
    1STN      Y91S    0.00   20.00    7.00   -5.30
    1STN     H124L   50.69   40.00    5.20    0.70
    1STN     H124L   50.69   47.00    5.00    1.90
    1STN     H124L   50.69   51.40    7.00    1.30
    1STN     L103A    0.00   20.00    7.00   -4.60
    1STN     N118D    4.99   20.00    7.00   -2.50
    1STN     W140F   22.79   20.00    7.00   -0.60
    1STN     W140H   22.79   20.00    7.00   -0.40
    1STN     W140L   22.79   20.00    7.00   -4.50
    1STN     W140Y   22.79   20.00    7.00   -1.10
    1SUP      M50F   17.04   58.80    8.00    0.48
    1SUP      N76D   61.48   58.80    8.00    0.45
    1SUP     G169A    0.89   58.80    8.00    0.30
    1SUP     N218S   60.18   58.80    8.00    1.07
    1SUP     Q206C   36.17   58.80    8.00    1.25
    1SUP     Y217K   32.52   58.80    8.00    0.72
    1TPK      V65A    0.13   64.30    4.50   -2.00
    1TPK      V65I    0.13   64.30    4.50    0.30
    1TPK      V65L    0.13   64.30    4.50   -1.90
    1TPK      V65M    0.13   64.30    4.50   -2.20
    1TPK      V65S    0.13   64.30    4.50   -2.40
    1TPK      V65T    0.13   64.30    4.50   -1.00
    1TUP     C242S   13.60   10.00    7.20   -2.94
    1TUP     R175H    2.53   10.00    7.20   -3.01
    1TUP     R248Q   84.76   10.00    7.20   -1.94
    1TUP     R249S   11.48   10.00    7.20   -1.95
    1TUP     R273H   32.05   10.00    7.20   -0.35
    1VQB       I6V    0.59   25.00    7.00   -0.70
    1VQB      A86T   89.29   25.00    7.00   -0.70
    1VQB      A86V   89.29   25.00    7.00    0.50
    1VQB      C33A    0.00   25.00    7.00   -0.50
    1VQB      C33I    0.00   25.00    7.00   -0.90
    1VQB      C33L    0.00   25.00    7.00   -2.60
    1VQB      C33M    0.00   25.00    7.00   -3.50
    1VQB      C33S    0.00   25.00    7.00   -4.20
    1VQB      C33S    0.00   25.00    7.00   -4.30
    1VQB      C33T    0.00   25.00    7.00   -4.60
    1VQB      C33V    0.00   25.00    7.00   -0.20
    1VQB      D36C   34.42   25.00    7.00   -2.00
    1VQB      D36C   34.42   25.00    7.00   -2.10
    1VQB      D36N   34.42   25.00    7.00   -1.00
    1VQB      D50H   28.52   25.00    7.00   -1.50
    1VQB      D50H   28.52   25.00    7.00   -1.60
    1VQB      E30F   16.94   25.00    7.00    2.00
    1VQB      E30F   16.94   25.00    7.00    2.10
    1VQB      E30M   16.94   25.00    7.00    0.60
    1VQB      E30M   16.94   25.00    7.00    0.70
    1VQB      E30N   16.94   25.00    7.00   -1.10
    1VQB      E40C   93.59   25.00    7.00   -1.60
    1VQB      E40T   93.59   25.00    7.00   -0.40
    1VQB      F13T   41.26   25.00    7.00   -0.70
    1VQB      F68L   31.39   25.00    7.00   -4.20
    1VQB      F68L   31.39   25.00    7.00   -4.30
    1VQB      F68V   31.39   25.00    7.00   -5.00
    1VQB      F73W   88.24   25.00    7.00    0.80
    1VQB      H64C   43.05   25.00    7.00    0.50
    1VQB      I47A    2.43   25.00    7.00   -7.00
    1VQB      I47A    2.43   25.00    7.00   -7.10
    1VQB      I47C    2.43   25.00    7.00   -5.20
    1VQB      I47C    2.43   25.00    7.00   -5.30
    1VQB      I47F    2.43   25.00    7.00   -1.90
    1VQB      I47F    2.43   25.00    7.00   -2.00
    1VQB      I47L    2.43   25.00    7.00   -0.60
    1VQB      I47L    2.43   25.00    7.00   -0.70
    1VQB      I47M    2.43   25.00    7.00   -2.10
    1VQB      I47M    2.43   25.00    7.00   -2.20
    1VQB      I47T    2.43   25.00    7.00   -7.40
    1VQB      I47V    2.43   25.00    7.00   -2.50
    1VQB      I47V    2.43   25.00    7.00   -2.60
    1VQB      I78C   49.51   25.00    7.00   -4.40
    1VQB      I78T   49.51   25.00    7.00   -6.60
    1VQB      I78V   49.51   25.00    7.00   -1.30
    1VQB      K24V   76.76   25.00    7.00    0.80
    1VQB      K69H   42.15   25.00    7.00   -1.20
    1VQB      K69H   42.15   25.00    7.00   -1.30
    1VQB      K69M   42.15   25.00    7.00    0.10
    1VQB      K69M   42.15   25.00    7.00    0.20
    1VQB      L28V   34.35   25.00    7.00    1.10
    1VQB      L32H   43.15   25.00    7.00   -0.90
    1VQB      L32R   43.15   25.00    7.00   -1.60
    1VQB      L32W   43.15   25.00    7.00    2.80
    1VQB      L32Y   43.15   25.00    7.00    1.00
    1VQB      L37A   63.24   25.00    7.00   -7.70
    1VQB      L37C   63.24   25.00    7.00   -4.60
    1VQB      L37I   63.24   25.00    7.00   -1.40
    1VQB      L37T   63.24   25.00    7.00   -5.20
    1VQB      L37V   63.24   25.00    7.00   -3.50
    1VQB      L49A    4.92   25.00    7.00   -6.10
    1VQB      L49C    4.92   25.00    7.00   -4.10
    1VQB      L49I    4.92   25.00    7.00   -1.90
    1VQB      L49T    4.92   25.00    7.00   -5.70
    1VQB      L49V    4.92   25.00    7.00   -2.90
    1VQB      L65P   84.16   25.00    7.00   -1.50
    1VQB      L81C   11.58   25.00    7.00   -3.70
    1VQB      L81T   11.58   25.00    7.00   -5.10
    1VQB      L81V   11.58   25.00    7.00   -0.20
    1VQB      M77A   44.83   25.00    7.00   -2.10
    1VQB      M77C   44.83   25.00    7.00    0.00
    1VQB      M77F   44.83   25.00    7.00   -0.20
    1VQB      M77I   44.83   25.00    7.00    1.60
    1VQB      M77L   44.83   25.00    7.00   -1.20
    1VQB      M77T   44.83   25.00    7.00   -0.80
    1VQB      M77V   44.83   25.00    7.00    1.20
    1VQB      R82C   22.14   25.00    7.00   -1.50
    1VQB      S67C    0.00   25.00    7.00   -3.70
    1VQB      S67T    0.00   25.00    7.00   -1.60
    1VQB      T48C   13.84   25.00    7.00   -0.80
    1VQB      T48V   13.84   25.00    7.00    0.00
    1VQB      T62C   39.37   25.00    7.00   -0.70
    1VQB      T62V   39.37   25.00    7.00    1.30
    1VQB      V19C   65.71   25.00    7.00   -0.30
    1VQB      V19T   65.71   25.00    7.00   -0.60
    1VQB      V35A    5.53   25.00    7.00   -2.20
    1VQB      V35C    5.53   25.00    7.00   -1.40
    1VQB      V35F    5.53   25.00    7.00   -3.10
    1VQB      V35F    5.53   25.00    7.00   -3.20
    1VQB      V35I    5.53   25.00    7.00   -0.60
    1VQB      V35I    5.53   25.00    7.00   -0.70
    1VQB      V35L    5.53   25.00    7.00   -2.70
    1VQB      V35M    5.53   25.00    7.00   -1.00
    1VQB      V35M    5.53   25.00    7.00   -1.10
    1VQB      V35T    5.53   25.00    7.00   -5.30
    1VQB      V43C   36.11   25.00    7.00   -2.10
    1VQB      V43T   36.11   25.00    7.00   -1.60
    1VQB      V45A   32.27   25.00    7.00   -2.10
    1VQB      V45C   32.27   25.00    7.00   -0.10
    1VQB      V45L   32.27   25.00    7.00   -3.00
    1VQB      V45T   32.27   25.00    7.00   -3.50
    1VQB      V63C   15.35   25.00    7.00   -4.10
    1VQB      V63T   15.35   25.00    7.00   -5.00
    1VQB      V70C   68.05   25.00    7.00   -3.10
    1VQB      V70C   68.05   25.00    7.00   -3.30
    1VQB      V70P   68.05   25.00    7.00   -5.00
    1VQB      V70P   68.05   25.00    7.00   -5.10
    1VQB      V70T   68.05   25.00    7.00   -3.50
    1VQB      Y26R   38.32   25.00    7.00   -0.40
    1VQB      Y41A   79.60   25.00    7.00   -0.40
    1VQB      Y41F   79.60   25.00    7.00   -0.60
    1YCC      F82Y   17.64   25.00    6.00   -0.70
    1YCC      K73I   83.62   25.00    4.50   -0.40
    1YCC      K73V   83.62   25.00    4.50    0.10
    1YCC      K73W   83.62   25.00    4.50   -1.60
    1YCC      L85A    4.81   25.00    6.00   -2.80
    1YCC      N52A   11.48   26.85    4.60    0.63
    1YCC      N52H   11.48   26.85    4.60   -1.27
    1YCC      N52I   11.48   26.85    3.50    2.62
    1YCC      N52I   11.48   26.85    4.00    3.03
    1YCC      N52I   11.48   26.85    4.60    3.14
    1YCC      N52I   11.48   26.85    5.00    2.02
    1YCC      N52I   11.48   46.50    6.00    4.30
    1YCC      N52I   19.60   37.00    4.60    3.14
    1YCC      N52L   11.48   26.85    4.60    2.56
    1YCC      N52M   11.48   26.85    4.00    2.91
    1YCC      N52M   11.48   26.85    4.60    2.25
    1YCC      N52Q   11.48   26.85    4.60   -0.08
    1YCC      N52S   11.48   26.85    4.00    0.74
    1YCC      N52S   11.48   26.85    4.60   -0.05
    1YCC      N52S   11.48   26.85    5.00   -1.29
    1YCC      N52T   11.48   26.85    3.50    0.98
    1YCC      N52T   11.48   26.85    4.00    1.01
    1YCC      N52T   11.48   26.85    4.60    0.59
    1YCC      N52T   11.48   26.85    5.00   -0.53
    1YCC      N52V   11.48   26.85    4.00    2.44
    1YCC      N52V   11.48   26.85    4.60    1.67
    1YCC      N57I   11.48   25.00    6.00    4.20
    1YCC      P76G   70.82   25.00    4.60   -0.78
    1YCC      P76L   70.82   25.00    4.60   -3.44
    1YCC      P76R   70.82   25.00    4.60   -0.97
    1YCC      P76S   70.82   25.00    4.60   -1.89
    1YCC      P76V   70.82   25.00    4.60   -1.07
    1YCC      P76W   70.82   25.00    4.60   -2.38
    1YCC      P76Y   70.82   25.00    4.60   -2.07
    1YCC     C102A    0.85   46.50    6.00    2.90
    1YCC     C102S    0.85   46.50    6.00    2.80
    1YCC     C102T    0.85   51.40    4.70    0.50
    1YCC     C102T    0.85   51.40    4.70    5.30
    1YCC     C102T    0.85   57.10    6.00    0.80
    1YCC     C102T    0.85   57.10    6.00    5.70
    2ABD       A9G    8.17    5.00    5.30   -1.81
    2ABD       F5A    0.00    5.00    5.30   -2.52
    2ABD      A34G    6.35    5.00    5.30   -1.57
    2ABD      D21A   18.46    5.00    5.30    0.42
    2ABD      D21H   18.46    5.00    5.30   -0.56
    2ABD      E67A   55.70    5.00    5.30   -0.36
    2ABD      K32A   25.13    5.00    5.30   -1.02
    2ABD      K32E   25.13    5.00    5.30   -1.68
    2ABD      K32R   25.13    5.00    5.30   -1.83
    2ABD      K52M   36.17    5.00    5.30    0.18
    2ABD      K54A   36.17    5.00    5.30   -0.86
    2ABD      K54M   36.17    5.00    5.30    0.27
    2ABD      L15A    0.33    5.00    5.30   -3.10
    2ABD      L25A    8.74    5.00    5.30   -1.02
    2ABD      L80A    1.80    5.00    5.30   -3.70
    2ABD      P19A    4.51    5.00    5.30   -1.07
    2ABD      P44A   35.66    5.00    5.30   -1.40
    2ABD      Q33A    0.73    5.00    5.30   -3.66
    2ABD      T35A   36.70    5.00    5.30   -1.09
    2ABD      V12A    5.14    5.00    5.30   -1.69
    2ABD      V77A    2.34    5.00    5.30   -1.14
    2ABD      Y28A   24.85    5.00    5.30   -2.47
    2ABD      Y28F   24.85    5.00    5.30   -1.06
    2ABD      Y28N   24.85    5.00    5.30   -2.23
    2ABD      Y31N   26.20    5.00    5.30   -1.52
    2ABD      Y73A    1.59    5.00    5.30   -4.83
    2ABD      Y73F    1.59    5.00    5.30    0.27
    2AFG      L44P    0.00   40.05    6.60    0.69
    2AFG      L73V    3.93   40.05    6.60   -1.46
    2AFG     V109L    0.33   40.05    6.60   -0.57
    2AKY       V8I    0.39   25.00    7.50   -1.20
    2AKY      T77H   73.04   25.00    7.50   -2.15
    2AKY     I213F    0.00   25.00    7.50   -1.91
    2AKY     N169D   49.66   25.00    7.50   -2.15
    2CI2      A35G    0.00   25.00    6.25   -1.09
    2CI2      D42A   41.78   25.00    6.25   -0.96
    2CI2      D64A   21.24   25.00    6.25   -0.80
    2CI2      D71A   40.94   25.00    6.25   -3.41
    2CI2      E26A   50.20   25.00    6.25   -0.47
    2CI2      E26Q   50.20   25.00    6.25   -0.62
    2CI2      E33D   56.84   25.00    6.25   -0.52
    2CI2      E33N   56.84   25.00    6.25   -0.70
    2CI2      E33N   56.84   46.45    6.30   -0.70
    2CI2      E33Q   56.84   25.00    6.25   -0.29
    2CI2      E34D   50.72   25.00    6.25   -0.74
    2CI2      E34N   50.72   25.00    6.25   -1.07
    2CI2      E34Q   50.72   25.00    6.25   -0.47
    2CI2      E45A   54.49   25.00    6.25   -0.32
    2CI2      E60A   52.83   25.00    6.25   -0.70
    2CI2      E60A   52.83   25.00    6.30   -0.68
    2CI2      F69A   17.19   25.00    6.25   -3.84
    2CI2      F69L   17.19   25.00    6.25   -2.11
    2CI2      F69L   17.19   46.45    6.30   -2.11
    2CI2      F69V   17.19   25.00    6.25   -2.39
    2CI2      I39V    0.00   25.00    3.00   -1.20
    2CI2      I39V    0.00   25.00    3.50   -1.16
    2CI2      I39V    0.00   25.00    6.25   -1.30
    2CI2      I39V    0.00   25.00    6.30   -1.27
    2CI2      I39V    0.00   46.45    6.30   -1.30
    2CI2      I48A   18.27   25.00    3.50   -3.89
    2CI2      I48A   18.27   25.00    6.30   -3.84
    2CI2      I48V   18.27   25.00    3.50   -0.92
    2CI2      I48V   18.27   25.00    6.30   -1.09
    2CI2      I48V   18.27   46.45    6.30   -1.11
    2CI2      I49A   40.70   46.45    6.30   -2.12
    2CI2      I49V   40.70   46.45    6.30    0.08
    2CI2      I56A   94.49   25.00    6.25   -0.03
    2CI2      I76A    0.54   25.00    3.00   -4.23
    2CI2      I76A    0.54   25.00    3.50   -4.34
    2CI2      I76A    0.54   25.00    6.30   -4.25
    2CI2      I76V    0.54   25.00    3.00    0.09
    2CI2      I76V    0.54   25.00    6.30    0.21
    2CI2      I76V    0.54   46.45    6.30    0.19
    2CI2      K21A   41.37   25.00    6.25   -0.55
    2CI2      K21M   41.37   25.00    6.25   -0.67
    2CI2      K30A   41.23   25.00    6.25    0.42
    2CI2      K36A   43.90   25.00    6.25   -0.49
    2CI2      K36A   43.90   46.45    6.30   -0.49
    2CI2      K36G   43.90   25.00    6.25   -2.32
    2CI2      K37A   67.57   25.00    6.25    0.21
    2CI2      K37A   67.57   46.45    6.30    0.23
    2CI2      K37G   67.57   25.00    6.25   -0.99
    2CI2      K37G   67.57   46.45    6.30   -0.97
    2CI2      K43A    4.38   25.00    6.25   -0.65
    2CI2      K43A    4.38   46.45    6.30   -0.65
    2CI2      K43G    4.38   25.00    6.25   -3.19
    2CI2      K72N  101.22   25.00    6.25    0.00
    2CI2      L27A    0.49   25.00    3.00   -2.66
    2CI2      L27A    0.49   25.00    6.30   -2.64
    2CI2      L27A    0.49   46.45    6.30   -2.68
    2CI2      L40A   43.53   25.00    6.25   -1.33
    2CI2      L40G   43.53   25.00    6.25   -1.38
    2CI2      L51A   21.25   25.00    6.25   -2.37
    2CI2      L51A   21.25   46.45    6.30   -2.37
    2CI2      L51I   21.25   25.00    6.25   -0.26
    2CI2      L51V   21.25   25.00    6.25   -0.50
    2CI2      L51V   21.25   46.45    6.30   -0.50
    2CI2      L68A    0.05   25.00    3.50   -3.74
    2CI2      L68A    0.05   25.00    6.30   -3.82
    2CI2      N75A   28.35   25.00    6.25   -0.83
    2CI2      N75D   28.35   25.00    6.25   -1.21
    2CI2      P25A   50.18   25.00    6.25   -1.57
    2CI2      P44A   77.17   25.00    6.25   -1.76
    2CI2      P52A   61.38   25.00    6.25   -0.17
    2CI2      P80A    2.61   25.00    6.25   -3.34
    2CI2      Q41A   78.16   25.00    6.25   -0.02
    2CI2      Q41G   78.16   25.00    6.25   -0.60
    2CI2      R62A   49.69   25.00    6.25   -0.58
    2CI2      S31A   20.48   25.00    6.25   -0.89
    2CI2      S31A   20.48   46.45    6.30   -0.89
    2CI2      S31G   20.48   25.00    6.25   -0.80
    2CI2      T22A   38.57   46.45    6.30   -0.85
    2CI2      T55A   41.17   25.00    6.25    0.23
    2CI2      T55S   41.17   25.00    6.25   -0.02
    2CI2      T55V   41.17   25.00    6.25   -0.76
    2CI2      T58A   76.78   25.00    6.30   -0.69
    2CI2      T58D   76.78   25.00    6.30    0.04
    2CI2      V38A   34.03   25.00    3.00   -0.46
    2CI2      V38A   34.03   25.00    6.25   -0.49
    2CI2      V38A   34.03   25.00    6.30   -0.46
    2CI2      V38A   34.03   46.45    6.30   -0.48
    2CI2      V53A   50.68   46.45    6.30   -0.63
    2CI2      V53T   50.68   46.45    6.30   -1.03
    2CI2      V57A   40.27   25.00    6.25   -1.47
    2CI2      V66A    0.00   25.00    3.50   -4.91
    2CI2      V66A    0.00   25.00    6.30   -4.88
    2CI2      V70A    7.87   25.00    3.00   -2.17
    2CI2      V70A    7.87   25.00    6.30   -1.95
    2CI2      V70A    7.87   46.45    6.30   -1.95
    2HPR      G49A   23.76   25.00    7.00    0.80
    2HPR      G49E   23.76   25.00    7.00    1.40
    2HPR      G49K   23.76   25.00    7.00   -1.00
    2LZM       I3A   10.70   41.90    2.00   -1.10
    2LZM       I3A   10.70   64.70    6.50   -0.70
    2LZM       I3C   10.70   41.90    2.00    1.00
    2LZM       I3C   10.70   41.90    2.00   -0.40
    2LZM       I3C   10.70   64.70    6.50    1.20
    2LZM       I3C   10.70   64.70    6.50   -1.20
    2LZM       I3D   10.70   41.90    2.00   -1.80
    2LZM       I3D   10.70   64.70    6.50   -3.20
    2LZM       I3E   10.70   38.75    2.00   -1.77
    2LZM       I3E   10.70   41.90    2.00   -1.10
    2LZM       I3E   10.70   46.16    2.50   -1.71
    2LZM       I3E   10.70   53.56    3.00   -1.53
    2LZM       I3E   10.70   64.70    6.50   -2.00
    2LZM       I3F   10.70   38.75    2.00   -1.49
    2LZM       I3F   10.70   41.90    2.00   -1.00
    2LZM       I3F   10.70   46.16    2.50   -1.09
    2LZM       I3F   10.70   53.56    3.00   -0.53
    2LZM       I3F   10.70   64.70    6.50   -1.10
    2LZM       I3G   10.70   41.90    2.00   -1.80
    2LZM       I3G   10.70   64.70    6.50   -2.10
    2LZM       I3L   10.70   38.75    2.00    0.85
    2LZM       I3L   10.70   41.90    2.00    0.90
    2LZM       I3L   10.70   46.16    2.50    1.01
    2LZM       I3L   10.70   53.56    3.00    1.16
    2LZM       I3L   10.70   64.70    6.50    0.40
    2LZM       I3M   10.70   41.90    2.00   -0.30
    2LZM       I3M   10.70   64.70    6.50   -0.90
    2LZM       I3P   10.70   38.75    2.00   -2.96
    2LZM       I3P   10.70   46.16    2.50   -2.97
    2LZM       I3P   10.70   53.56    3.00   -2.53
    2LZM       I3S   10.70   41.90    2.00   -1.90
    2LZM       I3S   10.70   64.70    6.50   -1.70
    2LZM       I3T   10.70   38.75    2.00   -2.45
    2LZM       I3T   10.70   41.90    2.00   -1.70
    2LZM       I3T   10.70   46.16    2.50   -2.28
    2LZM       I3T   10.70   53.56    3.00   -1.81
    2LZM       I3T   10.70   64.70    6.50   -2.30
    2LZM       I3V   10.70   41.90    2.00   -0.60
    2LZM       I3V   10.70   64.70    6.50   -0.40
    2LZM       I3W   10.70   64.70    6.50   -2.80
    2LZM       I3Y   10.70   41.90    2.00   -2.70
    2LZM       I3Y   10.70   64.70    6.50   -2.30
    2LZM       M6L    0.00   47.00    3.00   -2.80
    2LZM      A41S   35.39   51.55    3.00   -0.60
    2LZM      A42S    0.00   51.55    3.00   -2.30
    2LZM      A49S   42.92   51.55    3.00   -0.50
    2LZM      A73S   46.28   51.55    3.00   -0.40
    2LZM      A74P    7.80   57.50    3.50   -5.70
    2LZM      A74P    7.80   62.20    4.00   -5.00
    2LZM      A74P    7.80   62.90    6.50   -4.60
    2LZM      A74P    7.80   65.70    5.50   -4.50
    2LZM      A82P   81.22   38.80    2.00   -0.07
    2LZM      A82P   81.22   41.90    2.00    0.30
    2LZM      A82P   81.22   46.20    2.50    0.51
    2LZM      A82P   81.22   53.60    3.00    1.27
    2LZM      A82P   81.22   64.70    6.50    0.80
    2LZM      A82S   81.22   51.55    3.00   -0.30
    2LZM      A93P   68.33   46.20    2.50    0.51
    2LZM      A93P   68.33   53.60    3.00    1.10
    2LZM      A93P   68.87   38.80    2.00    0.03
    2LZM      A93P   68.87   41.90    2.00    0.10
    2LZM      A93P   68.87   64.70    6.50    0.10
    2LZM      A93S   68.87   51.55    3.00   -0.20
    2LZM      A98S    0.00   51.55    3.00   -2.50
    2LZM      A98V    0.00   40.00    3.00   -4.90
    2LZM      C54T    2.64   70.00    6.50    0.30
    2LZM      C54V    2.64   70.00    6.50   -0.70
    2LZM      D20A   32.06   65.10    5.40   -0.30
    2LZM      D20N   32.06   65.10    5.40    1.30
    2LZM      D20S   32.06   65.10    5.40    0.70
    2LZM      D20T   32.06   65.10    5.40    0.90
    2LZM      D47A   24.71   51.65    3.00   -0.28
    2LZM      D47A   24.71   62.20    6.70   -0.95
    2LZM      D72P   47.88   38.50    2.00   -2.60
    2LZM      D72P   47.88   63.40    6.50   -2.70
    2LZM      D92N   43.86   39.50    2.00   -0.10
    2LZM      D92N   43.86   62.40    6.70   -1.40
    2LZM      E11A   18.89   66.48    5.40    1.10
    2LZM      E11F   18.89   66.48    5.40    1.70
    2LZM      E11H   18.89   65.10    5.40    0.10
    2LZM      E11M   18.89   66.48    5.40    1.60
    2LZM      E11N   18.89   65.10    5.40   -0.10
    2LZM      E45A   30.57   51.65    3.00    0.55
    2LZM      E45A   30.57   62.20    6.70    0.01
    2LZM      G30A   21.98   66.48    5.40    0.10
    2LZM      G30F   21.98   66.48    5.40   -1.50
    2LZM      G77A    4.83   41.90    2.00   -0.40
    2LZM      G77A    4.83   64.70    6.50    0.40
    2LZM      H31N   18.80   66.00    5.50   -4.00
    2LZM      K16E   58.39   50.90    2.80   -0.50
    2LZM      K16E   58.39   66.70    5.30    0.50
    2LZM      K43A   23.33   51.65    3.00   -0.96
    2LZM      K43A   23.33   62.20    6.70   -1.03
    2LZM      K48A   73.46   51.65    3.00   -0.32
    2LZM      K48A   73.46   62.20    6.70   -0.56
    2LZM      K60H   52.02   28.50    2.00   -0.80
    2LZM      K60H   52.02   63.00    6.50   -0.10
    2LZM      K60P   52.36   41.90    2.00    0.10
    2LZM      K60P   52.36   64.70    6.50    0.00
    2LZM      K83H   64.17   28.50    2.00   -0.50
    2LZM      K83H   64.17   63.00    6.50   -0.40
    2LZM      L46A    0.00   51.65    3.00   -2.62
    2LZM      L46A    0.00   51.80    3.01   -2.70
    2LZM      L46A    0.00   62.20    6.70   -1.86
    2LZM      L99A    0.00   51.70    3.00   -4.60
    2LZM      L99A    0.00   51.76    3.01   -5.00
    2LZM      L99A    0.00   51.80    3.01   -5.00
    2LZM      L99A    0.00   64.88    5.70   -4.50
    2LZM      L99A    0.00   65.20    5.40   -4.00
    2LZM      L99F    0.00   51.76    3.01   -0.40
    2LZM      L99F    0.00   64.88    5.70   -0.30
    2LZM      L99G    0.00   51.70    3.00   -7.40
    2LZM      L99G    0.00   65.20    5.40   -6.30
    2LZM      L99I    0.00   51.76    3.01   -1.40
    2LZM      L99I    0.00   64.88    5.70   -1.50
    2LZM      L99M    0.00   51.76    3.01   -0.70
    2LZM      L99M    0.00   64.88    5.70   -0.60
    2LZM      L99V    0.00   51.76    3.01   -2.30
    2LZM      L99V    0.00   64.88    5.70   -2.00
    2LZM      N40A   74.39   51.65    3.00    0.43
    2LZM      N40A   74.39   62.20    6.70    0.32
    2LZM      N55G   78.55   41.90    2.00   -0.50
    2LZM      N55G   78.55   64.70    6.50   -0.60
    2LZM      Q69P   50.06   38.50    2.00   -3.30
    2LZM      Q69P   50.06   63.20    6.50   -2.90
    2LZM      R96H   30.74   70.00    6.50   -2.80
    2LZM      S38A   44.45   53.40    3.00   -0.77
    2LZM      S38D   44.45   40.90    2.00   -0.10
    2LZM      S38D   44.45   66.10    6.90    0.60
    2LZM      S38N   44.45   39.50    2.00   -0.10
    2LZM      S38N   44.45   62.40    6.70    0.00
    2LZM      S44A   57.85   51.65    3.00    0.44
    2LZM      S44A   57.85   51.68    3.01    0.43
    2LZM      S44A   57.85   62.20    6.70    0.34
    2LZM      S44C   57.85   51.68    3.01   -0.11
    2LZM      S44D   57.85   51.68    3.01   -0.11
    2LZM      S44E   57.85   51.68    3.01    0.00
    2LZM      S44F   57.85   51.68    3.01    0.06
    2LZM      S44G   57.85   51.68    3.01   -0.53
    2LZM      S44H   57.85   51.68    3.01    0.04
    2LZM      S44I   57.85   51.68    3.01    0.31
    2LZM      S44K   57.85   51.68    3.01    0.20
    2LZM      S44L   57.85   51.68    3.01    0.39
    2LZM      S44M   57.85   51.68    3.01    0.33
    2LZM      S44N   57.85   51.68    3.01   -0.14
    2LZM      S44P   57.85   51.68    3.01   -3.03
    2LZM      S44Q   57.85   51.68    3.01    0.27
    2LZM      S44R   57.85   51.68    3.01    0.24
    2LZM      S44T   57.85   51.68    3.01    0.01
    2LZM      S44V   57.85   51.68    3.01    0.10
    2LZM      S44W   57.85   51.68    3.01    0.05
    2LZM      S44Y   57.85   51.68    3.01    0.19
    2LZM      S90H   32.42   28.50    2.00   -1.00
    2LZM      S90H   32.42   63.00    6.50   -1.10
    2LZM      S90H   32.42   65.40    5.50   -1.10
    2LZM      T59A   51.77   41.00    2.00   -2.80
    2LZM      T59A   51.77   63.00    6.50   -1.50
    2LZM      T59D   51.77   41.00    2.00   -0.90
    2LZM      T59D   51.77   63.00    6.50   -1.20
    2LZM      T59G   51.77   41.00    2.00   -2.20
    2LZM      T59G   51.77   63.00    6.50   -1.60
    2LZM      T59N   51.77   41.00    2.00   -0.60
    2LZM      T59N   51.77   63.00    6.50   -1.10
    2LZM      T59S   51.77   41.00    2.00   -0.70
    2LZM      T59S   51.77   63.00    6.50   -0.20
    2LZM      T59V   51.77   41.00    2.00   -2.80
    2LZM      T59V   51.77   63.00    6.50   -1.50
    2LZM      V75T   24.01   51.55    3.00   -1.30
    2LZM      V87T    2.21   51.55    3.00   -1.60
    2LZM     A129L    0.00   65.30    5.40   -1.30
    2LZM     A129M    0.00   65.30    5.40   -1.90
    2LZM     A129V    0.00   41.40    1.99   -0.80
    2LZM     A129V    0.00   52.10    2.80   -0.70
    2LZM     A130S    6.53   51.55    3.00   -1.00
    2LZM     A134S   26.32   51.55    3.00   -0.10
    2LZM     A146T    0.00   47.00    3.00   -2.29
    2LZM     A146T    0.00   70.00    6.50   -1.50
    2LZM     E108V   27.93   51.70    3.00    1.20
    2LZM     E108V   27.93   65.20    5.40    0.70
    2LZM     E128A   49.63   40.75    2.02    0.16
    2LZM     E128A   49.63   40.80    2.00    0.16
    2LZM     E128K   49.63   47.00    3.00   -1.16
    2LZM     F153A    0.05   51.76    3.01   -3.50
    2LZM     F153A    0.05   51.80    3.01   -3.50
    2LZM     F153A    0.05   64.88    5.70   -3.80
    2LZM     F153A    0.05   65.30    5.40   -3.40
    2LZM     F153I    0.05   51.76    3.01   -0.50
    2LZM     F153I    0.05   64.88    5.70   -0.20
    2LZM     F153L    0.05   51.76    3.01    0.20
    2LZM     F153L    0.05   64.88    5.70    0.30
    2LZM     F153M    0.05   51.76    3.01   -0.80
    2LZM     F153M    0.05   64.88    5.70   -0.60
    2LZM     F153V    0.05   51.76    3.01   -1.80
    2LZM     F153V    0.05   64.88    5.70   -1.80
    2LZM     G113A   73.82   38.80    2.00    0.50
    2LZM     G113A   73.82   41.90    2.00    0.10
    2LZM     G113A   73.82   46.20    2.50    0.54
    2LZM     G113A   73.82   53.60    3.00    0.54
    2LZM     G113A   73.82   64.70    6.50    0.30
    2LZM     G156D   22.87   41.90    2.00   -1.40
    2LZM     G156D   22.87   64.70    6.50   -2.30
    2LZM     K124G   50.51   41.90    2.00    0.00
    2LZM     K124G   50.51   64.70    6.50   -0.10
    2LZM     K135E   71.85   50.90    2.80   -0.20
    2LZM     K135E   71.85   66.70    5.30   -1.00
    2LZM     K147E   43.90   50.90    2.80    0.10
    2LZM     K147E   43.90   66.70    5.30   -0.70
    2LZM     L118A    5.30   51.65    3.01   -3.50
    2LZM     L118A    5.30   51.80    3.01   -3.50
    2LZM     L121A    0.11   51.65    3.01   -2.70
    2LZM     L121A    0.11   51.80    3.01   -2.70
    2LZM     L121A    0.11   65.30    5.40   -2.30
    2LZM     L133A    0.44   40.75    2.02   -4.19
    2LZM     L133A    0.44   51.80    3.01   -4.30
    2LZM     L133D    0.44   51.60    3.00   -4.90
    2LZM     L133D    0.44   61.90    6.50   -5.70
    2LZM     L133D    0.44   64.60    4.40   -5.50
    2LZM     L133F    0.44   41.40    1.99   -0.20
    2LZM     L133F    0.44   52.10    2.86   -0.30
    2LZM     M102K    0.35   47.90   10.40   -2.20
    2LZM     M102K    0.35   51.60    3.00   -8.90
    2LZM     M102K    0.35   65.30    5.30   -6.90
    2LZM     M102L    0.35   51.76    3.01   -0.74
    2LZM     M102L    0.35   64.89    5.70   -0.82
    2LZM     M106K   28.04   47.00    3.00   -3.40
    2LZM     M106L   28.04   47.00    3.00    0.50
    2LZM     M120A   16.49   51.65    3.01   -0.20
    2LZM     M120K   16.49   47.00    3.00   -1.60
    2LZM     M120L   16.49   47.00    3.00    0.50
    2LZM     N116A   52.39   51.65    3.01    0.17
    2LZM     N116D   52.39   40.90    2.00   -0.10
    2LZM     N116D   52.39   66.10    5.70    0.60
    2LZM     N132F   28.01   66.48    5.40    1.30
    2LZM     N132I   28.01   66.48    5.40    1.20
    2LZM     N132M   28.01   66.48    5.40    1.50
    2LZM     N144D   66.87   40.90    2.00   -0.10
    2LZM     N144D   66.87   66.10    6.90    0.50
    2LZM     N144E   66.87   40.40    2.00    0.20
    2LZM     N144E   66.87   64.50    6.50    0.50
    2LZM     N144E   66.87   66.70    5.50    0.50
    2LZM     N144H   66.87   39.50    2.00   -0.60
    2LZM     N144H   66.87   62.40    6.70    0.30
    2LZM     Q105A   32.53   42.00    2.10   -0.90
    2LZM     Q105A   32.53   66.30    5.80   -0.60
    2LZM     Q105E   32.53   42.00    2.10   -0.50
    2LZM     Q105E   32.53   66.30    5.80   -1.10
    2LZM     Q105G   32.53   42.00    2.10   -1.70
    2LZM     Q105G   32.53   66.30    5.80   -1.50
    2LZM     Q122A   42.44   51.65    3.01   -0.24
    2LZM     Q123A   51.79   51.65    3.01   -0.22
    2LZM     Q123E   51.51   40.40    2.00    0.30
    2LZM     Q123E   51.51   64.50    6.50    0.40
    2LZM     Q123E   51.51   66.70    5.50    0.10
    2LZM     R119A   50.26   51.65    3.01   -0.18
    2LZM     R119E   50.26   50.90    2.80   -0.20
    2LZM     R119E   50.26   66.70    5.30   -0.04
    2LZM     R119M   50.22   40.90    2.00   -0.30
    2LZM     R119M   50.22   66.10    5.70    0.10
    2LZM     R154E   34.63   50.90    2.80    0.20
    2LZM     R154E   34.63   66.70    5.30   -1.10
    2LZM     S117A    0.85   51.65    3.01    1.27
    2LZM     S117F    0.85   51.70    3.00    1.40
    2LZM     S117F    0.85   65.09    5.40    1.10
    2LZM     S117F    0.85   66.48    5.40    1.10
    2LZM     S117I    0.85   66.48    5.40    1.70
    2LZM     S117V    0.85   66.48    5.40    2.00
    2LZM     T109D   84.21   39.50    2.00   -0.30
    2LZM     T109D   84.21   62.40    6.70    0.60
    2LZM     T109N   84.21   39.50    2.00    0.00
    2LZM     T109N   84.21   62.40    6.70    0.10
    2LZM     T115A   62.80   51.65    3.01   -0.14
    2LZM     T115E   62.73   40.40    2.00   -0.50
    2LZM     T115E   62.73   40.90    2.00   -0.50
    2LZM     T115E   62.73   52.60    3.00   -0.20
    2LZM     T115E   62.73   63.60    4.00   -0.10
    2LZM     T115E   62.73   64.60    6.50    0.30
    2LZM     T115E   62.73   66.10    6.50    0.30
    2LZM     T115E   62.73   66.70    5.50    0.00
    2LZM     T152S    0.00   40.00    3.00   -2.60
    2LZM     T157A   41.82   38.80    2.00   -1.10
    2LZM     T157A   41.82   42.00    2.00   -1.40
    2LZM     T157A   41.82   46.20    2.50   -0.90
    2LZM     T157A   41.82   53.60    3.00   -0.50
    2LZM     T157C   41.82   42.00    2.00   -1.30
    2LZM     T157D   41.82   42.00    2.00   -1.10
    2LZM     T157E   41.82   38.80    2.00   -1.50
    2LZM     T157E   41.82   42.00    2.00   -1.50
    2LZM     T157E   41.82   46.20    2.50   -1.30
    2LZM     T157E   41.82   53.60    3.00   -0.80
    2LZM     T157F   41.82   42.00    2.00   -2.40
    2LZM     T157G   41.82   42.00    2.00   -1.10
    2LZM     T157H   41.82   42.00    2.00   -2.10
    2LZM     T157I   41.82   38.80    2.00   -2.10
    2LZM     T157I   41.82   42.00    2.00   -2.90
    2LZM     T157I   41.82   46.20    2.50   -1.90
    2LZM     T157I   41.82   53.60    3.00   -1.50
    2LZM     T157I   41.82   62.80    4.00   -2.10
    2LZM     T157I   41.82   64.50    6.00   -1.20
    2LZM     T157L   41.82   38.80    2.00   -1.70
    2LZM     T157L   41.82   42.00    2.00   -1.30
    2LZM     T157L   41.82   46.20    2.50   -1.70
    2LZM     T157L   41.82   53.60    3.00   -1.70
    2LZM     T157N   41.82   38.80    2.00   -1.00
    2LZM     T157N   41.82   42.00    2.00   -0.45
    2LZM     T157N   41.82   46.20    2.50   -1.10
    2LZM     T157N   41.82   53.60    3.00   -1.20
    2LZM     T157R   41.82   38.80    2.00   -1.10
    2LZM     T157R   41.82   42.00    2.00   -1.30
    2LZM     T157R   41.82   46.20    2.50   -0.60
    2LZM     T157R   41.82   53.60    3.00    0.30
    2LZM     T157S   41.82   42.00    2.00   -0.66
    2LZM     T157V   41.82   38.80    2.00   -1.70
    2LZM     T157V   41.82   42.00    2.00   -1.60
    2LZM     T157V   41.82   46.20    2.50   -1.60
    2LZM     T157V   41.82   53.60    3.00   -1.20
    2LZM     V111F    0.00   51.76    3.01   -1.43
    2LZM     V111F    0.00   64.89    5.70   -1.69
    2LZM     V111I    0.00   51.76    3.01   -0.69
    2LZM     V111I    0.00   64.89    5.70   -0.85
    2LZM     V131A   64.48   40.75    2.02    0.27
    2LZM     V131A   64.48   40.80    2.00    0.26
    2LZM     V131A   64.48   53.08    3.01    0.26
    2LZM     V131D   64.48   53.08    3.01    0.08
    2LZM     V131E   64.48   53.08    3.01    0.20
    2LZM     V131G   64.48   53.08    3.01   -0.68
    2LZM     V131I   64.48   53.08    3.01    0.16
    2LZM     V131L   64.48   53.08    3.01    0.09
    2LZM     V131M   64.48   53.08    3.01    0.12
    2LZM     V131S   64.48   53.08    3.01   -0.05
    2LZM     V131T   64.48   53.08    3.01   -0.12
    2LZM     V149C    0.07   40.00    3.00   -2.20
    2LZM     V149T    0.07   51.55    3.00   -2.80
    2RN2      A24V    0.00   50.10    3.00    0.73
    2RN2      A24V    0.00   52.70    5.50    0.88
    2RN2      A52C    0.27   53.00    3.20    0.80
    2RN2      A52D    0.27   53.00    3.20   -1.90
    2RN2      A52E    0.27   53.00    3.20   -1.50
    2RN2      A52F    0.27   53.00    3.20    0.50
    2RN2      A52G    0.27   53.00    3.20   -2.70
    2RN2      A52H    0.27   53.00    3.20   -3.60
    2RN2      A52I    0.27   53.00    3.20    1.90
    2RN2      A52K    0.27   53.00    3.20   -5.90
    2RN2      A52L    0.27   53.00    3.20    1.30
    2RN2      A52M    0.27   53.00    3.20    0.50
    2RN2      A52N    0.27   53.00    3.20   -1.80
    2RN2      A52P    0.27   53.00    3.20   -1.60
    2RN2      A52Q    0.27   53.00    3.20   -1.20
    2RN2      A52S    0.27   53.00    3.20   -1.80
    2RN2      A52T    0.27   53.00    3.20   -0.80
    2RN2      A52V    0.27   50.10    3.00    1.70
    2RN2      A52V    0.27   53.00    3.20    1.70
    2RN2      A52Y    0.27   53.00    3.20   -2.30
    2RN2      D10A   12.77   47.00    9.00    4.00
    2RN2      D10A   12.77   50.00    3.00    2.40
    2RN2      D10E   12.77   47.00    9.00    1.00
    2RN2      D10E   12.77   50.00    3.00    1.10
    2RN2      D10H   12.77   47.00    9.00    2.40
    2RN2      D10H   12.77   50.00    3.00    0.40
    2RN2      D10N   12.77   47.00    9.00    2.00
    2RN2      D10N   12.77   50.00    3.00   -0.70
    2RN2      D10S   12.77   47.00    9.00    2.70
    2RN2      D10S   12.77   50.00    3.00    0.70
    2RN2      D70A   37.54   47.00    9.00    1.10
    2RN2      D70A   37.54   50.00    3.00   -0.10
    2RN2      D70E   37.54   47.00    9.00    0.10
    2RN2      D70E   37.54   50.00    3.00    0.50
    2RN2      D70N   37.54   47.00    9.00    1.60
    2RN2      D70N   37.54   50.00    3.00   -0.30
    2RN2      D94E   69.12   49.80    3.00   -0.40
    2RN2      D94E   69.12   49.80    5.50   -0.40
    2RN2      E48A   10.88   47.00    9.00   -0.30
    2RN2      E48A   10.88   50.00    3.00   -0.10
    2RN2      E48D   10.88   47.00    9.00   -0.20
    2RN2      E48D   10.88   50.00    3.00    0.20
    2RN2      E48Q   10.88   47.00    9.00    0.30
    2RN2      E48Q   10.88   50.00    3.00   -0.10
    2RN2      G23A    0.00   50.10    3.00    0.70
    2RN2      G23A    0.00   50.90    3.00    0.70
    2RN2      G23A    0.00   52.50    5.50    0.50
    2RN2      G23A    0.00   52.70    5.50    0.50
    2RN2      G77A    0.00   49.80    3.00   -0.90
    2RN2      H62D   72.46   50.10    3.00    0.67
    2RN2      H62D   72.46   52.70    5.50   -0.17
    2RN2      H62P   72.46   49.80    3.00    1.00
    2RN2      H62P   72.46   50.10    3.00    1.00
    2RN2      H62P   72.46   50.90    3.00    1.00
    2RN2      H62P   72.46   52.00    5.50    1.10
    2RN2      H62P   72.46   52.50    5.50    1.10
    2RN2      H62P   72.46   52.70    5.50    1.10
    2RN2      H62R   72.46   50.10    3.00   -0.03
    2RN2      H62R   72.46   52.70    5.50    0.36
    2RN2      K91R   39.13   49.80    3.00    0.20
    2RN2      K91R   39.13   49.80    5.50    0.00
    2RN2      K95A   66.60   49.80    3.00    0.10
    2RN2      K95A   66.60   49.80    5.50    0.10
    2RN2      K95G   66.60   49.80    3.00    1.70
    2RN2      K95G   66.60   49.80    5.50    1.90
    2RN2      K95N   66.60   49.80    3.00    0.90
    2RN2      K95N   66.60   49.80    5.50    0.90
    2RN2      K95N   66.60   50.10    3.00    0.88
    2RN2      K95N   66.60   52.70    5.50    0.88
    2RN2      Q76L   32.08   50.10    3.00    0.24
    2RN2      Q80L   59.63   50.10    3.00    0.30
    2RN2      R41C   51.18   50.10    3.00    0.12
    2RN2      R41C   51.18   52.70    5.50    0.44
    2RN2      S68A    0.85   49.80    3.00   -0.50
    2RN2      S68G    0.85   49.80    3.00   -2.40
    2RN2      S68L    0.85   49.80    3.00   -0.50
    2RN2      S68T    0.85   49.80    3.00   -0.20
    2RN2      S68V    0.85   49.80    3.00    0.60
    2RN2      V74A    0.39   49.80    3.00   -2.20
    2RN2      V74A    0.39   52.00    5.50   -3.40
    2RN2      V74I    0.39   49.80    3.00    0.70
    2RN2      V74I    0.39   52.00    5.50    0.60
    2RN2      V74L    0.39   49.80    3.00    1.10
    2RN2      V74L    0.39   50.90    3.00    1.10
    2RN2      V74L    0.39   52.00    5.50    0.90
    2RN2      V74L    0.39   52.50    5.50    0.90
    2RN2     A125T   62.98   49.80    3.00    0.10
    2RN2     A125T   62.98   52.00    5.50    0.00
    2RN2     D134A   34.70   47.00    9.00    2.00
    2RN2     D134A   34.70   50.00    3.00    0.80
    2RN2     D134A   34.70   50.00    3.00    0.89
    2RN2     D134A   34.70   53.10    5.50    1.51
    2RN2     D134E   34.70   50.00    3.00    0.72
    2RN2     D134E   34.70   53.10    5.50    0.86
    2RN2     D134H   34.70   50.00    3.00    0.53
    2RN2     D134H   34.70   50.90    3.00    0.50
    2RN2     D134H   34.70   52.50    5.50    1.90
    2RN2     D134H   34.70   53.10    5.50    1.94
    2RN2     D134I   34.70   50.00    3.00    0.69
    2RN2     D134I   34.70   53.10    5.50    1.27
    2RN2     D134L   34.70   50.00    3.00    1.15
    2RN2     D134L   34.70   53.10    5.50    1.51
    2RN2     D134N   34.70   47.00    9.00    1.80
    2RN2     D134N   34.70   50.00    3.00   -0.10
    2RN2     D134N   34.70   53.10    5.50    0.89
    2RN2     D134Q   34.70   50.00    3.00    0.48
    2RN2     D134Q   34.70   53.10    5.50    1.32
    2RN2     D134S   34.70   50.00    3.00    0.26
    2RN2     D134S   34.70   53.10    5.50    1.08
    2RN2     D134T   34.70   50.00    3.00    0.12
    2RN2     D134T   34.70   53.10    5.50    1.08
    2RN2     D134V   34.70   50.00    3.00    0.31
    2RN2     D134V   34.70   53.10    5.50    1.12
    2RN2     E119V   32.63   50.10    3.00    0.09
    2RN2     E119V   32.63   52.70    5.50    0.74
    2RN2     E135K   60.62   50.10    3.00   -1.10
    2RN2     E135K   60.62   52.70    5.50   -0.22
    2RN2     K117R   57.37   50.10    3.00   -0.06
    2RN2     K117R   57.37   52.70    5.50    0.03
    2RN2     Q113P   54.48   49.80    3.00   -0.20
    2RN2     Q113P   54.48   52.00    5.50   -0.60
    2TRX      L78K    0.16   85.32    7.00   -3.90
    2TRX      L78R    0.16   85.32    7.00   -4.00
    3BLS     Y150F    8.66   54.60    6.80   -0.70
    3MBP      P48A   27.20   63.00    7.40    0.50
    3MBP      P48S   27.20   63.00    7.40    0.30
    3MBP     P133A   28.40   63.00    7.40   -0.30
    3MBP     P133S   28.40   63.00    7.40   -2.10
    3MBP     P159A    1.41   63.00    7.40   -1.80
    3MBP     P159S    1.41   63.00    7.40   -2.10
    3SSI      M73A  105.60   53.36    3.20    0.54
    3SSI      M73A  105.60   53.36    7.00    0.55
    3SSI      M73A  105.60   53.36    9.50    0.13
    3SSI      M73D  105.60   53.36    3.20    1.08
    3SSI      M73D  105.60   53.36    7.00    1.60
    3SSI      M73D  105.60   53.36    9.50    1.25
    3SSI      M73E  105.60   53.36    3.20    0.35
    3SSI      M73E  105.60   53.36    7.00    1.05
    3SSI      M73E  105.60   53.36    9.50    0.56
    3SSI      M73G  105.60   53.36    3.20   -0.21
    3SSI      M73G  105.60   53.36    7.00   -0.06
    3SSI      M73G  105.60   53.36    9.50   -0.49
    3SSI      M73I  105.60   53.36    3.20   -0.73
    3SSI      M73I  105.60   53.36    7.00   -0.94
    3SSI      M73I  105.60   53.36    9.50   -1.28
    3SSI      M73K  105.60   53.36    3.20    1.27
    3SSI      M73K  105.60   53.36    7.00    0.35
    3SSI      M73K  105.60   53.36    9.50    0.05
    3SSI      M73L  105.60   53.36    3.20   -0.13
    3SSI      M73L  105.60   53.36    7.00   -0.25
    3SSI      M73L  105.60   53.36    9.50   -0.55
    3SSI      M73V  105.60   53.36    3.20   -0.46
    3SSI      M73V  105.60   53.36    7.00   -0.66
    3SSI      M73V  105.60   53.36    9.50   -0.95
    3SSI      V13A   36.56   82.21    7.00   -6.78
    3SSI      V13A   36.56   82.21    9.50   -6.93
    3SSI      V13F   36.56   82.21    7.00   -5.69
    3SSI      V13F   36.56   82.21    9.50   -5.33
    3SSI      V13G   36.56   82.21    7.00  -10.30
    3SSI      V13G   36.56   82.21    9.50   -9.31
    3SSI      V13I   36.56   82.21    7.00   -0.84
    3SSI      V13I   36.56   82.21    9.50   -0.94
    3SSI      V13L   36.56   82.21    7.00   -2.21
    3SSI      V13L   36.56   82.21    9.50   -2.52
    3SSI      V13M   36.56   82.21    7.00   -5.92
    3SSI      V13M   36.56   82.21    9.50   -5.43
    3SSI     M103A    0.25   53.36    3.20   -1.35
    3SSI     M103A    0.25   80.70    9.50   -2.80
    3SSI     M103A    0.25   82.21    7.00   -2.32
    3SSI     M103G    0.25   80.70    9.50   -7.10
    3SSI     M103G    0.25   82.21    7.00   -6.82
    3SSI     M103I    0.25   53.36    3.20   -2.01
    3SSI     M103I    0.25   80.70    9.50   -2.29
    3SSI     M103I    0.25   82.21    7.00   -1.89
    3SSI     M103L    0.25   53.36    3.20    0.77
    3SSI     M103L    0.25   80.70    9.50   -0.29
    3SSI     M103L    0.25   82.21    7.00    0.15
    3SSI     M103V    0.25   53.36    3.20   -1.35
    3SSI     M103V    0.25   80.70    9.50   -2.22
    3SSI     M103V    0.25   82.21    7.00   -1.84
    451C      V78I    4.94   62.60    3.60    1.11
    4LYZ       F3Y    7.72   74.00    6.40   -0.45
    4LYZ      A31I    0.00   74.00    6.40    1.40
    4LYZ      A31L    0.00   74.00    6.40    1.80
    4LYZ      A31V    0.00   74.00    6.40    1.20
    4LYZ      F34Y   35.77   74.00    6.40    0.19
    4LYZ      G49A   28.21   65.60    2.70   -1.89
    4LYZ      G67A   94.28   65.60    2.70   -0.98
    4LYZ      G71A   44.35   65.60    2.70   -0.38
    4LYZ      H15L   24.30   74.00    6.40    0.76
    4LYZ      I55A    0.43   74.00    6.40   -4.40
    4LYZ      I55F    0.43   74.00    6.40   -2.46
    4LYZ      I55L    0.43   74.00    6.40   -0.45
    4LYZ      I55M    0.43   74.00    6.40   -2.27
    4LYZ      I55T    0.43   74.00    6.40   -4.96
    4LYZ      I55V    0.43   74.00    6.40   -0.91
    4LYZ      N19K   64.89   74.00    6.40   -1.06
    4LYZ      N77H   84.15   74.00    6.40   -0.38
    4LYZ      R21Q   62.31   74.00    6.40   -0.15
    4LYZ      R68K   51.44   74.00    6.40   -0.04
    4LYZ      R73K   67.38   74.00    6.40    0.23
    4LYZ      S91A    0.43   74.00    6.40   -0.15
    4LYZ      S91D    0.43   74.00    6.40   -2.31
    4LYZ      S91T    0.43   74.00    6.40    0.99
    4LYZ      S91V    0.43   74.00    6.40   -0.08
    4LYZ      S91Y    0.43   74.00    6.40   -3.07
    4LYZ      T40I    0.07   74.00    6.40   -2.20
    4LYZ      T40S    0.07   74.00    6.40   -0.27
    4LYZ     D101A   65.72   74.00    6.40    0.76
    4LYZ     D101E   65.72   74.00    6.40    0.00
    4LYZ     D101F   65.72   74.00    6.40    0.72
    4LYZ     D101G   65.72   74.00    6.40    0.45
    4LYZ     D101K   65.72   74.00    6.40    0.19
    4LYZ     D101N   65.72   74.00    6.40    0.04
    4LYZ     D101Q   65.72   74.00    6.40   -0.08
    4LYZ     D101R   65.72   74.00    6.40    0.27
    4LYZ     D101S   65.72   74.00    6.40    0.87
    4LYZ     G102A   81.45   65.60    2.70    0.02
    4LYZ     G102R   81.45   74.00    6.40    0.38
    4LYZ     G102V   81.45   74.00    6.40   -0.04
    4LYZ     G117A  102.29   65.60    2.70   -1.46
    4LYZ     Q121H   60.36   74.00    6.40   -0.45
    4LYZ     R114H   56.86   74.00    6.40    0.68
    5CRO      A36S   59.89   45.00    3.00    0.40
    5CRO      Q16L   26.26   45.00    3.00    2.80
    5CRO      Y26C   76.23   45.00    3.00    2.20
    5CRO      Y26C   76.23   45.00    7.00    2.20
    5CRO      Y26D   76.23   45.00    7.00    2.70
    5CRO      Y26F   76.23   45.00    7.00    0.40
    5CRO      Y26H   76.23   45.00    7.00    1.90
    5CRO      Y26L   76.23   45.00    7.00    1.10
    5CRO      Y26Q   76.23   45.00    7.00    1.40
    5CRO      Y26V   76.23   45.00    7.00    0.90
    5CRO      Y26W   76.23   45.00    7.00   -0.10
__________________________________________________

 PDB: Protein PDB code
 Mutation: Wild type residue+Position+new residue
 ASA: Relative accessible solvent area
 pH: -log[H+]
 T: Temperature
 DDG: DG(New)-DG(WT) with DG= Gfold - Gunfold in Kcal/mol
