# Supplementary material for: A three-state prediction of single point mutations on protein stability changes
Source: BMC Bioinformatics. 2008 Mar 26;9(Suppl 2):S6. doi: 10.1186/1471-2105-9-S2-S6 (PMC2323669; doi:10.1186/1471-2105-9-S2-S6)
Supplement: Additional file 3 – NewDB — The file containing the data used to testing both the sequence and structure based method is available both as supplementary material as ASCII files and at the web site: . [file 1471-2105-9-S2-S6-S3.txt]

    PDB  Mutation     ASA      pH       T     DDG
_________________________________________________
   1AAR       K6E   49.00    5.00   25.00    0.53
   1AAR       K6Q   49.00    5.00   25.00    0.26
   1AAR      H68E   40.79    5.00   25.00    0.77
   1AAR      H68Q   40.79    5.00   25.00    0.55
   1AAR      K27Q    7.83    5.00   25.00   -1.91
   1AAR      K29N   32.43    5.00   25.00   -1.48
   1AAR      K29Q   32.43    5.00   25.00   -1.67
   1AAR      R42E   36.72    5.00   25.00    1.63
   1AAR      R72Q   51.14    5.00   25.00   -0.33
   1AKK      L94V    2.46    2.00   83.00   -1.20
   1ANK      D84H    8.26    7.20   51.80   -1.40
   1ANK      F86L    1.54    7.20   51.80   -0.80
   1ANK      G85V    9.53    7.20   51.80   -2.40
   1ANK      R88G   29.34    7.40   51.80   -0.20
   1AYF      C95S   47.01    8.50   37.00    0.96
   1AYF      D76E   60.24    8.50   37.00    0.45
   1AYF      H56Q    3.08    8.50   37.00   -1.67
   1AYF      H56R    3.08    8.50   37.00   -1.16
   1AYF      H56T    3.08    8.50   37.00   -1.19
   1AYF      T54A   41.24    8.50   37.00   -1.31
   1AYF      T54S   41.24    8.50   37.00    0.05
   1AYF      Y82F   63.13    8.50   37.00   -0.01
   1AYF      Y82L   63.13    8.50   37.00   -0.36
   1AYF      Y82S   63.13    8.50   37.00   -0.33
   1AYF      Y82W   63.13    8.50   37.00   -0.21
   1BNI      E73A    6.70    6.30   25.00   -2.50
   1BNI      E73G    6.70    6.30   25.00   -5.40
   1BNI      G52A    1.65    6.30   54.10   -5.30
   1BNI      G52V    1.65    6.30   54.10   -8.40
   1BNI      G53A   22.36    6.30   54.10   -3.40
   1BNI      G53V   22.36    6.30   54.10   -7.80
   1BNI      L95G   27.20    6.30   25.00   -4.70
   1BNI      R72G   36.51    6.30   25.00   -2.50
   1BNI      W94F   29.48    5.80   25.00   -1.06
   1BNI      W94F   29.48    9.00   25.00   -0.60
   1BNI      W94L   29.48    5.80   25.00   -1.59
   1BNI      W94L   29.48    8.90   25.00   -0.64
   1BNI      W94L   29.48    9.00   25.00   -0.66
   1BNI      W94Y   29.48    5.80   25.00   -1.27
   1BNI      W94Y   29.48    9.00   25.00   -0.99
   1BNI      Y97G   13.90    6.30   25.00   -6.60
   1BNI     T100G   50.76    6.30   25.00   -2.80
   1BPI       D3A   79.67    7.00   39.00    0.20
   1BPI       E7A   26.79    7.00   39.00   -1.50
   1BPI       F4A   10.91    7.00   39.00   -3.00
   1BPI       L6A   60.84    7.00   39.00   -0.60
   1BPI       P2A   47.78    7.00   39.00   -1.30
   1BPI       P8A   76.53    7.00   39.00   -0.30
   1BPI       P9A   34.60    7.00   39.00   -0.80
   1BPI       R1A   63.01    7.00   39.00   -0.50
   1BPI      D50A   36.02    7.00   39.00   -0.40
   1BPI      E49A   65.83    7.00   39.00   -0.20
   1BPI      F22A   11.56    2.00   25.00   -1.20
   1BPI      F22A   11.56    7.00   39.00   -2.00
   1BPI      F45A   10.11    2.00   25.00   -6.90
   1BPI      G12A   21.73    7.00   39.00   -1.80
   1BPI      G28A   53.62    7.00   39.00   -1.00
   1BPI      G37A   43.71    7.00   39.00   -2.30
   1BPI      G37A   43.84    2.00   25.00   -4.90
   1BPI      G56A   23.89    7.00   39.00   -0.20
   1BPI      G57A   54.51    7.00   39.00   -0.20
   1BPI      I18A   36.97    7.00   39.00   -1.50
   1BPI      I19A   58.05    7.00   39.00   -2.10
   1BPI      K15A   90.52    7.00   39.00   -0.40
   1BPI      K26A  102.24    7.00   39.00    0.00
   1BPI      K41A   47.59    7.00   39.00   -0.40
   1BPI      K46A   80.36    7.00   39.00    0.10
   1BPI      L29A   60.57    7.00   39.00    0.00
   1BPI      M52A   62.72    7.00   39.00   -1.70
   1BPI      N24A   23.84    7.00   39.00   -2.20
   1BPI      N43G    0.68    2.00   25.00   -5.70
   1BPI      N43G    0.75    2.00   25.00   -5.70
   1BPI      N44A   14.69    7.00   39.00   -3.30
   1BPI      N44G   14.00    2.00   25.00   -4.70
   1BPI      P13A   52.36    7.00   39.00   -1.20
   1BPI      Q31A   36.39    7.00   39.00   -1.00
   1BPI      R17A   89.17    7.00   39.00   -0.30
   1BPI      R20A   15.46    7.00   39.00   -1.80
   1BPI      R39A   80.13    7.00   39.00    0.00
   1BPI      R42A   70.44    7.00   39.00   -0.50
   1BPI      R53A   74.41    7.00   39.00   -0.10
   1BPI      S47A   30.46    7.00   39.00   -1.60
   1BPI      T11A   47.44    7.00   39.00    0.00
   1BPI      T32A   56.96    7.00   39.00   -0.10
   1BPI      T54A   36.12    7.00   39.00   -0.10
   1BPI      V34A   40.27    7.00   39.00   -1.20
   1BPI      Y10A   36.59    7.00   39.00   -1.20
   1BPI      Y23A    4.21    2.00   25.00   -5.90
   1BPI      Y35A    6.69    7.00   39.00   -1.10
   1BPI      Y35G    5.80    2.00   25.00   -5.00
   1BPI      Y35G    6.69    2.00   25.00   -5.00
   1BVC       W7F    7.28    7.80    4.00    0.10
   1BVC       W7F    7.28    7.80    4.00   -0.90
   1BVC       W7F    7.28    7.80    4.00   -1.10
   1BVC      H36Q   23.97    7.80    4.00   -0.10
   1BVC      H36Q   23.97    7.80    4.00   -0.70
   1BVC      H36Q   23.97    7.80    4.00   -0.80
   1BVC      V68T   20.30    7.80    4.00   -0.20
   1BVC      V68T   20.30    7.80    4.00   -0.40
   1BVC      V68T   20.30    7.80    4.00   -0.60
   1BVC      W14F    1.08    7.80    4.00   -0.50
   1BVC      W14F    1.08    7.80    4.00   -0.60
   1BVC      W14F    1.08    7.80    4.00   -1.10
   1BVC     A130K    0.00    7.80    4.00   -0.90
   1BVC     A130K    0.00    7.80    4.00   -1.20
   1BVC     A130K    0.00    7.80    4.00   -2.10
   1BVC     A130L    0.00    7.80    4.00    0.10
   1BVC     A130L    0.00    7.80    4.00   -0.90
   1BVC     A130L    0.00    7.80    4.00   -1.00
   1BVC     F123K    0.50    7.80    4.00   -0.70
   1BVC     F123K    0.50    7.80    4.00   -1.40
   1BVC     F123K    0.50    7.80    4.00   -2.10
   1BVC     M131A    0.00    7.80    4.00   -0.90
   1BVC     M131A    0.00    7.80    4.00   -1.30
   1BVC     M131A    0.00    7.80    4.00   -2.20
   1C2R      G34S   15.76    7.50   30.00   -2.20
   1C2R      K12D   39.38    7.50   25.00   -1.30
   1C2R      K14E   47.16    7.50   25.00   -1.30
   1C2R      K32E   69.03    7.50   25.00    0.20
   1C2R      P35A   17.05    7.50   30.00   -2.00
   1C5G     E350P   59.59    6.60   50.20    0.30
   1C5G     E350R   59.59    6.60   50.20   -0.30
   1CAH       W5F   26.86    7.50   23.00    0.10
   1CAH       W5F   26.86    7.50   23.00   -2.50
   1CAH      W16F    1.58    7.50   23.00    0.30
   1CAH      W16F    1.58    7.50   23.00   -6.30
   1CAH     C206S    6.41    7.50   23.00    0.10
   1CAH     C206S    6.41    7.50   23.00   -0.70
   1CSP       M1R   69.52    7.00   70.00    1.75
   1CSP      A46K   24.41    7.00   70.00    1.41
   1CSP      E43S   75.33    7.00   70.00    0.29
   1CSP      K65I   45.84    7.00   70.00    1.53
   1CSP      S48R   22.53    7.00   70.00    1.58
   1CYO      V45E   50.81    7.00   66.70   -2.68
   1CYO      V45E   50.81    7.00   77.60   -2.06
   1CYO      V45G   50.81    7.00   25.00   -1.91
   1CYO      V45H   50.81    7.00   25.00   -1.65
   1CYO      V45H   50.81    7.00   66.70   -1.34
   1CYO      V45H   50.81    7.00   77.60   -1.39
   1CYO      V45T   50.81    7.00   25.00   -0.96
   1CYO      V45Y   50.81    7.00   66.70   -1.53
   1CYO      V45Y   50.81    7.00   77.60   -1.56
   1CYO      V61E   72.93    7.00   25.00   -1.05
   1CYO      V61E   72.93    7.00   67.20   -1.10
   1CYO      V61H   72.93    7.00   25.00   -1.60
   1CYO      V61H   72.93    7.00   67.20   -1.63
   1CYO      V61K   72.93    7.00   25.00   -2.39
   1CYO      V61K   72.93    7.00   67.20   -2.34
   1CYO      V61Y   72.93    7.00   25.00   -1.34
   1CYO      V61Y   72.93    7.00   67.20   -1.29
   1FTG       L6A    0.00    7.00   44.15   -1.11
   1FTG       L6A    0.00    7.00   44.15   -1.74
   1FTG      A84G    0.00    7.00   44.15   -0.47
   1FTG      A84G    0.00    7.00   44.15   -1.25
   1FTG      D43A   27.62    7.00   44.15    0.04
   1FTG      D43A   27.62    7.00   44.15   -0.03
   1FTG      D65K   31.99    7.00   44.15    0.09
   1FTG      D65K   31.99    7.00   44.15    0.20
   1FTG      D65K   31.99    7.00   44.15   -0.11
   1FTG      D75K   72.80    7.00   43.25    0.40
   1FTG      D75K   72.80    7.00   44.15   -0.01
   1FTG      D75K   72.80    7.00   44.15   -0.25
   1FTG      D75K   72.80    7.00   44.15   -0.73
   1FTG      D75K   72.80    7.00   44.15   -0.98
   1FTG      D75K   72.80    7.00   44.15   -1.14
   1FTG      D75K   72.80    7.00   44.15   -1.15
   1FTG      E20K   41.21    7.00   43.25    0.27
   1FTG      E20K   41.21    7.00   44.15    0.14
   1FTG      E20K   41.21    7.00   44.15    0.24
   1FTG      E20K   41.21    7.00   44.15   -0.71
   1FTG      E20K   41.21    7.00   44.15   -0.95
   1FTG      E20K   41.21    7.00   44.15   -1.06
   1FTG      E20K   41.21    7.00   44.15   -1.20
   1FTG      E40K   68.29    7.00   43.25    0.17
   1FTG      E40K   68.29    7.00   44.15   -0.06
   1FTG      E40K   68.29    7.00   44.15   -0.40
   1FTG      E40K   68.29    7.00   44.15   -1.12
   1FTG      E40K   68.29    7.00   44.15   -1.16
   1FTG      E40K   68.29    7.00   44.15   -1.22
   1FTG      E40K   68.29    7.00   44.15   -1.52
   1FTG      E61K   62.11    7.00   44.15    0.22
   1FTG      E61K   62.11    7.00   44.15   -0.24
   1FTG      E61K   62.11    7.00   44.15   -0.46
   1FTG      E72K   45.05    7.00   43.25    0.33
   1FTG      E72K   45.05    7.00   44.15   -0.07
   1FTG      E72K   45.05    7.00   44.15   -0.13
   1FTG      E72K   45.05    7.00   44.15   -1.38
   1FTG      E72K   45.05    7.00   44.15   -1.40
   1FTG      E72K   45.05    7.00   44.15   -1.47
   1FTG      E72K   45.05    7.00   44.15   -1.50
   1FTG      G68A   63.28    7.00   43.25    0.38
   1FTG      I21A   38.00    7.00   43.25   -0.02
   1FTG      I21G   38.00    7.00   43.25    0.17
   1FTG      I22A    0.00    7.00   44.15   -0.67
   1FTG      I22A    0.00    7.00   44.15   -1.03
   1FTG      I51V    0.00    7.00   44.15   -0.41
   1FTG      I51V    0.00    7.00   44.15   -1.04
   1FTG      I52V    0.00    7.00   44.15   -0.18
   1FTG      I52V    0.00    7.00   44.15   -0.60
   1FTG      L50A    0.00    7.00   43.25    0.02
   1FTG      N97A   16.73    7.00   44.15   -0.22
   1FTG      N97A   16.73    7.00   44.15   -0.24
   1FTG      Q99A    0.06    7.00   43.25    0.43
   1FTG      Q99A    0.06    7.00   44.15    0.49
   1FTG      Q99A    0.06    7.00   44.15    0.85
   1FTG      S71A   71.42    7.00   44.15    0.13
   1FTG      S71A   71.42    7.00   44.15   -0.11
   1FTG      V18I    3.64    7.00   43.25    0.19
   1FTG      V31A    3.25    7.00   44.15   -0.46
   1FTG      V31A    3.25    7.00   44.15   -0.99
   1FTG      V83I    0.33    7.00   43.25    0.05
   1FTG     A101V    1.45    7.00   43.25    0.16
   1FTG     D126K   71.62    7.00   44.15    0.03
   1FTG     D126K   71.62    7.00   44.15   -0.28
   1FTG     D126K   71.62    7.00   44.15   -0.55
   1FTG     D126K   71.62    7.00   44.15   -0.58
   1FTG     D126K   71.62    7.00   44.15   -0.71
   1FTG     D126K   71.62    7.00   44.15   -0.99
   1FTG     D150K   83.83    7.00   44.15    0.01
   1FTG     D150K   83.83    7.00   44.15    0.21
   1FTG     D150K   83.83    7.00   44.15    0.22
   1FTG     D150K   83.83    7.00   44.15    0.48
   1FTG     D150K   83.83    7.00   44.15    0.60
   1FTG     D150K   83.83    7.00   44.15   -0.12
   1FTG     E107A   63.48    7.00   43.25    0.15
   1FTG     I104V   23.19    7.00   44.15   -0.11
   1FTG     I104V   23.19    7.00   44.15   -0.38
   1FTG     I156V    1.03    7.00   44.15   -0.69
   1FTG     I156V    1.03    7.00   44.15   -1.60
   1FTG     L143A    0.05    7.00   44.15   -0.11
   1FTG     L143A    0.05    7.00   44.15   -0.15
   1FTG     Q111G   67.13    7.00   43.25    0.22
   1FTG     S110A   36.09    7.00   44.15   -0.18
   1FTG     S110A   36.09    7.00   44.15   -0.34
   1FTG     T122S   19.18    7.00   44.15    0.11
   1FTG     T122S   19.18    7.00   44.15    0.65
   1FTG     V117A   10.02    7.00   44.15   -0.95
   1FTG     V117A   10.02    7.00   44.15   -1.32
   1FTG     V139A    0.00    7.00   44.15   -0.29
   1FTG     V139A    0.00    7.00   44.15   -0.60
   1FTG     V160A    0.39    7.00   44.15   -0.73
   1FTG     V160A    0.39    7.00   44.15   -1.10
   1HFY      A30I    0.00    2.00   20.00    0.30
   1HFY      A30T    0.00    2.00   20.00    0.06
   1HFY      T29I    0.00    2.00   20.00    0.12
   1HFY      T33I   13.27    2.00   20.00    0.18
   1HFY      T38A    0.29    7.00   58.85   -1.00
   1HFY      T38A    0.29    7.00   58.85   -1.60
   1IOB       T9A    3.89    6.50   25.00   -0.80
   1IOB       T9G    3.89    6.50   25.00   -2.60
   1IOB       T9L    3.89    6.50   25.00   -0.70
   1IOB       T9Q    3.89    6.50   25.00   -1.90
   1IOB      K97G   44.48    6.50   25.00   -1.20
   1IOB      K97R   44.48    6.50   25.00   -0.50
   1IOB      K97V   44.48    6.50   25.00    0.80
   1L63       L7A    0.00    5.40   65.30   -2.30
   1L63       M6A    0.00    5.40   65.30   -1.60
   1L63      I17A    8.86    5.40   65.30   -2.30
   1L63      I17M    8.86    5.40   65.30   -2.20
   1L63      I27M    0.00    5.40   65.30   -3.10
   1L63      I50A   18.65    5.40   65.30   -1.60
   1L63      I50M   18.65    5.40   65.30   -0.40
   1L63      I78A    0.00    5.40   65.30   -1.20
   1L63      L33A    8.30    5.40   65.30   -2.90
   1L63      L33M    8.30    5.40   65.30   -2.00
   1L63      L66A    2.13    5.40   65.30   -3.30
   1L63      L66M    2.13    5.40   65.30   -1.00
   1L63      L84A    0.00    5.40   65.30   -3.70
   1L63      L91A    2.89    5.40   65.30   -2.60
   1L63      L99A    0.00    5.40   65.30   -4.10
   1L63      V87A    2.47    5.40   65.30   -1.50
   1L63      V87M    2.47    5.40   65.30   -2.30
   1L63     A129M    0.00    5.40   65.30   -1.90
   1L63     F104A   15.94    5.40   65.30   -2.70
   1L63     F104M   15.94    5.40   65.30   -0.40
   1L63     F153A    0.00    5.40   65.30   -3.40
   1L63     I100A    5.08    5.40   65.30   -2.50
   1L63     I100M    5.08    5.40   65.30   -1.60
   1L63     L118A    5.57    5.40   65.30   -3.20
   1L63     L121A    0.11    5.40   65.30   -2.20
   1L63     M102A    0.55    5.40   65.30   -2.90
   1L63     M106A   25.99    5.40   65.30   -1.90
   1L63     V103A    4.88    5.40   65.30   -1.60
   1L63     V111A    0.00    5.40   65.30   -1.00
   1L63     V111M    0.00    5.40   65.30   -0.70
   1L63     V149A    0.13    5.40   65.30   -3.20
   1L63     V149M    0.13    5.40   65.30   -2.80
   1N0J      Y34F    6.55    7.80   70.00   12.70
   1N0J      Y34F    6.55    7.80   88.90    3.10
   1N0J     Q143N    0.00    7.80   70.00    2.79
   1N0J     Q143N    0.00    7.80   88.90    0.06
   1PGA       I6N   24.00    5.20   25.00    2.07
   1PGA       I6N   24.00    5.20   63.00    1.82
   1PGA       I6T   24.00    5.20   25.00    2.00
   1PGA       I6T   24.00    5.20   63.00    1.76
   1PGA      D46A   38.45    7.00   25.00   -1.36
   1PGA      D47A   79.11    7.00   25.00    0.36
   1PGA      K50A   57.17    7.00   25.00   -0.45
   1PGA      T49A   71.16    7.00   25.00   -0.86
   1PGA      V54A    0.07    7.00   25.00   -0.10
   1POH      S46A   27.13    7.00   30.00   -0.90
   1POH      S46A   27.13    7.00   30.00   -1.10
   1POH      S46D   27.13    7.00   30.00    1.40
   1POH      S46D   27.13    7.00   30.00    1.50
   1POH      S46N   27.13    7.00   30.00    0.30
   1POH      S46N   27.13    7.00   30.00    0.50
   1RGG       T5V   58.54    7.00   48.40    0.00
   1RGG       V2T   23.75    7.00   48.40   -0.90
   1RGG      D25K   87.86    7.00   47.20   -0.90
   1RGG      D33A   11.45    7.00   52.60   -6.00
   1RGG      D33A   11.45    7.00   52.60   -6.20
   1RGG      D79A    8.61    3.00   38.60   -0.30
   1RGG      D79A    8.61    7.00   52.60    2.70
   1RGG      D79A    8.61    7.00   52.60    2.80
   1RGG      D79A    8.61    8.50   45.90    3.30
   1RGG      D79E    8.61    7.00   52.60   -0.30
   1RGG      D79F    8.61    3.00   38.60   -0.30
   1RGG      D79F    8.61    7.00   52.60    3.00
   1RGG      D79F    8.61    8.50   45.90    3.70
   1RGG      D79H    8.61    7.00   52.60    1.80
   1RGG      D79I    8.61    7.00   52.60    2.80
   1RGG      D79I    8.61    7.00   52.60    2.90
   1RGG      D79K    8.61    7.00   52.60    2.30
   1RGG      D79L    8.61    7.00   52.60    2.70
   1RGG      D79N    8.61    3.00   38.60   -1.20
   1RGG      D79N    8.61    7.00   52.60    1.80
   1RGG      D79N    8.61    8.50   45.90    2.30
   1RGG      D79R    8.61    7.00   52.60    2.70
   1RGG      D79W    8.61    7.00   52.60    2.30
   1RGG      D79Y    8.61    7.00   52.60    2.90
   1RGG      E41K   59.53    5.50   55.60   -1.50
   1RGG      E41K   59.53    7.00   49.00   -0.70
   1RGG      E54Q    8.93    5.50   55.60   -2.30
   1RGG      E74K   80.48    5.50   55.60    0.10
   1RGG      E74K   80.48    7.00   47.20   -1.10
   1RGG      E74K   80.48    7.00   49.00    0.90
   1RGG      H85Q   51.84    5.50   55.60    0.00
   1RGG      H85Q   51.84    7.00   49.00    0.00
   1RGG      N39A   11.68    7.00   48.40   -2.20
   1RGG      N39D   11.68    7.00   48.40   -1.50
   1RGG      N39S   11.68    7.00   48.40   -2.30
   1RGG      Q38A   58.40    5.50   55.60    0.40
   1RGG      Q38A   58.40    7.00   49.00    1.00
   1RGG      Q94K   41.94    3.00   38.60    0.20
   1RGG      Q94K   41.94    7.00   52.60    0.30
   1RGG      Q94K   41.94    8.50   45.90    1.10
   1RGG      R65A   13.67    5.50   55.60   -1.30
   1RGG      R65A   13.67    7.00   49.00   -1.00
   1RGG      T16V   36.99    7.00   48.40    0.30
   1RGG      T18V    4.61    7.00   48.40   -1.40
   1RGG      T56V    2.24    7.00   48.40   -1.90
   1RGG      T59V   24.01    7.00   48.40   -1.70
   1RGG      T67V   48.09    7.00   48.40    0.00
   1RGG      T72V   13.84    7.00   48.40   -0.20
   1RGG      T82V    1.01    7.00   48.40   -1.70
   1RGG      V36T   30.45    7.00   48.40   -1.30
   1RGG      V43T   24.79    7.00   48.40   -0.50
   1RGG      V57T    0.00    7.00   48.40   -4.40
   1RN1      D49H  100.49    7.00   25.00    1.10
   1RN1      E58A    4.69    7.00   25.00   -0.77
   1RN1      E58A    4.69    7.00   48.60   -0.78
   1RN1      Q25K   53.08    7.00   25.00    0.94
   1RN1      Q25K   53.08    7.00   48.60    0.93
   1ROP      D30A   87.44    7.00   69.00    0.30
   1ROP      D30C   87.44    7.00   69.00    0.80
   1ROP      D30E   87.44    7.00   69.00    1.00
   1ROP      D30F   87.44    7.00   69.00   -0.10
   1ROP      D30G   87.44    7.00   69.00    2.00
   1ROP      D30H   87.44    7.00   69.00    0.90
   1ROP      D30I   87.44    7.00   69.00   -0.80
   1ROP      D30K   87.44    7.00   69.00    0.90
   1ROP      D30L   87.44    7.00   69.00   -0.10
   1ROP      D30M   87.44    7.00   69.00    0.60
   1ROP      D30N   87.44    7.00   69.00    0.80
   1ROP      D30P   87.44    7.00   69.00   -1.60
   1ROP      D30Q   87.44    7.00   69.00    1.80
   1ROP      D30R   87.44    7.00   69.00    0.80
   1ROP      D30S   87.44    7.00   69.00    1.00
   1ROP      D30T   87.44    7.00   69.00   -0.40
   1ROP      D30V   87.44    7.00   69.00   -0.40
   1ROP      D30W   87.44    7.00   69.00   -0.40
   1ROP      D30Y   87.44    7.00   69.00    0.20
   1RRO      P21A   47.03    7.40   53.60   -0.74
   1RRO      P26A    7.84    7.40   53.60   -0.74
   1RTB       A4S   44.19    7.00   61.70   -0.57
   1RTB       A4S   44.19    7.10   61.40   -0.62
   1RTB       A4S   44.19    7.10   62.80   -0.22
   1RTB       A5S   27.50    7.00   61.70   -0.37
   1RTB       A5S   27.50    7.10   61.40   -0.52
   1RTB       A5S   27.50    7.10   62.80    0.08
   1RTB      F46A    0.00    6.00   24.85   -6.36
   1RTB      F46L    0.00    6.00   24.85   -3.21
   1RTB      F46V    0.00    6.00   24.85   -4.55
   1RTB     D121A    8.33    1.20   25.00   -0.72
   1RTB     D121A    8.33    6.00   25.00   -2.20
   1RTB     D121N    8.33    1.20   25.00   -0.76
   1RTB     D121N    8.33    6.00   25.00   -1.90
   1RTB     H119A   38.54    1.20   25.00    1.10
   1RTB     H119A   38.54    6.00   25.00    0.20
   1RTB     S123A   23.55    7.00   61.70    0.46
   1RTB     S123A   23.55    7.10   61.40    0.47
   1RTB     S123A   23.55    7.10   62.80    1.14
   1RTP      A21P   64.70    7.40   44.20    0.95
   1RTP      A21P   64.70    7.40   45.80   -1.92
   1RTP      H26P   14.35    7.40   45.80    1.25
   1RTP      K80S   55.47    7.40   45.80   -0.29
   1RX4      V88A   33.77    7.20   20.00    0.20
   1RX4      V88I   33.77    7.20   20.00   -1.73
   1SHG      F52Y   25.36    7.00   24.85   -0.44
   1SHG      K18F   75.94    7.00   24.85    2.33
   1SHG      K59F   52.65    7.00   24.85    0.92
   1SHG      K59F   52.65    7.00   24.85    2.51
   1SHG      K59Y   52.65    7.00   24.85    0.84
   1SHG      Y13F   55.59    7.00   24.85    2.53
   1SHG      Y13F   55.59    7.00   25.00    0.03
   1SHG      Y57F   35.24    7.00   24.85    2.57
   1SHG      Y57F   35.24    7.00   25.00    0.07
   1STN     S141A   89.51    7.00   40.00   -0.12
   2AFG      C83S    0.07    6.60   25.00   -1.91
   2AFG      H21Y    3.57    7.30   39.80    0.75
   2AFG      H21Y    3.57    7.30   40.70    0.38
   2AFG      H93G   23.09    6.60   39.45    1.60
   2AFG      H93G   68.77    6.60   25.00    0.55
   2AFG     C117S   21.44    6.60   25.00   -0.62
   2AFG     C117S   21.44    6.60   39.45   -0.26
   2AFG     F108Y    4.88    7.30   39.80    0.33
   2AFG     F108Y    4.88    7.30   40.70    0.33
   2AFG     H102Y    4.01    7.30   39.80    0.40
   2AFG     H102Y    4.01    7.30   40.70    0.10
   2CI2      A77G   40.02    6.30   25.00   -1.88
   2CI2      V79A   25.63    6.30   25.00   -1.51
   2CI2      V79G   25.63    6.30   25.00   -3.24
   2CI2      V79T   25.63    6.30   25.00   -0.38
   2CI2      V82A   11.58    6.30   25.00   -1.45
   2CI2      V82G   11.58    6.30   25.00   -3.50
   2CI2      V82T   11.58    6.30   25.00   -1.15
   2LZM       L7A    0.00    3.00   51.65   -2.60
   2LZM      E22K   47.97    5.40   65.15    0.57
   2LZM      F67A    5.23    3.00   51.65   -1.90
   2LZM      G28A    0.25    3.02   51.60   -2.00
   2LZM      I17A   11.03    3.00   51.65   -2.70
   2LZM      I27A    0.00    3.00   51.65   -3.10
   2LZM      I29A    2.11    3.00   51.65   -2.60
   2LZM      I50A   18.00    3.00   51.65   -2.00
   2LZM      I58A    2.22    3.00   51.65   -3.20
   2LZM      I58T    2.22    5.40   59.00   -3.40
   2LZM      I78A    0.00    3.00   51.65   -1.60
   2LZM      I78M    0.00    5.42   65.30   -1.50
   2LZM      I78V    0.00    5.35   61.00   -0.80
   2LZM      L33A    9.12    3.00   51.65   -3.60
   2LZM      L39A   44.89    5.45   53.00   -0.90
   2LZM      L66A    1.64    3.00   51.65   -3.90
   2LZM      L84A    0.00    3.00   51.65   -3.90
   2LZM      L84M    0.00    5.42   65.30   -1.90
   2LZM      L91A    2.84    3.00   51.65   -3.10
   2LZM      L91M    2.84    5.42   65.30   -0.80
   2LZM      N68A   52.87    2.50   47.80   -0.05
   2LZM      R14K   51.53    5.40   65.15   -0.03
   2LZM      R80K   79.30    5.40   65.15   -0.17
   2LZM      T26S    4.61    5.40   65.15    0.57
   2LZM      V71A    4.29    3.00   51.65   -1.50
   2LZM      V94A   20.95    3.00   51.65   -1.80
   2LZM     A160T   14.88    6.00   65.50   -1.65
   2LZM     F104A   15.55    3.00   51.65   -3.10
   2LZM     I100A    4.86    3.00   51.65   -3.40
   2LZM     I100M    4.86    5.42   65.30   -1.60
   2LZM     I100V    4.86    5.35   61.00   -0.40
   2LZM     N101A    0.14    5.40   59.00   -1.50
   2LZM     N163D   80.46    5.40   65.15   -0.21
   2LZM     T151S   22.71    5.40   65.15    0.39
   2LZM     V103A    4.68    3.00   51.65   -2.20
   2LZM     V103I    4.68    5.35   61.00   -0.50
   2LZM     V103M    4.68    5.42   65.30   -1.20
   3MBP       V8G   26.28    7.60   25.00   -1.10
   3MBP      D55N   32.41    7.60   25.00    0.00
   3MBP      G19C   23.13    7.60   25.00   -2.30
   3MBP     A276G   48.91    7.60   25.00   -1.50
   3MBP     T345I   42.11    7.60   25.00    0.70
   3MBP     Y283D   26.44    7.60   25.00   -3.20
   451C       F7A    9.32    5.00   50.40    1.10
   451C      E43Y   55.12    5.00   50.40    0.60
   451C      F34Y   11.61    5.00   50.40    1.90
   451C      Q37R   57.05    5.00   50.40    0.50
   451C      V13M   39.30    5.00   50.40    0.40
   4LYZ      C94A    2.07    9.50   20.00   -4.78
   4LYZ      K13D   37.19    9.50   20.00   -6.70
   4LYZ      M12F    0.30    2.70   66.00    0.28
   4LYZ      M12L    0.30    2.70   66.00   -0.57
   4LYZ      P70N   91.12    9.50   20.00   -2.15
   4LYZ     M105T    0.00    9.50   20.00   -0.24
   4LYZ     N103D   65.98    9.50   20.00    0.24
_________________________________________________

 PDB: Protein PDB code
 Mutation: Wild type residue+Position+new residue
 ASA: Relative accessible solvent area
 pH: -log[H+]
 T: Temperature
 DDG: DG(New)-DG(WT) with DG= Gfold - Gunfold in Kcal/mol
